# Supplementary material for: The mRNA-bound Proteome of Leishmania mexicana: Novel Genetic Insight into an Ancient Parasite
Source: Mol Cell Proteomics. 2019 Apr 4;18(7):1271–84. doi: 10.1074/mcp.RA118.001307 (PMC6601212; doi:10.1074/mcp.RA118.001307)
Supplement: Supplementary Tables S1, S2 and S3 [file 142857_1_supp_290000_pnjjxh.xlsx]

## Sheet: S1 Table
									PCF XL			META XL			AMA(Mø) XL			AMA(LD) XL			PCF nonXL			META nonXL			AMA(Mø) nonXL			PCF WC			META WC			AMA (Mø) WC
Accession	No. Spectra	No. Unique peptides	Sequence Coverage (%)	q-value (H&B)	Max fold change	Highest mean condition	Lowest mean condition	Description	PXb1 Rel	PXb2 Rel	PXb3 Rel	MXa1 Rel	MXa2 Rel	MXa3 Rel	AXa1 Rel	AXa2 Rel	AXa3 Rel	LX1 Rel	LX2 Rel	LX3 Rel	PNa1 Rel	PNa2 Rel	PNa3 Rel	MNa1 Rel	MNa2 Rel	MNa3 Rel	ANa1 Rel	ANa2 Rel	ANa3 Rel	P1 Rel	P2 Rel	P3 Rel	M1 Rel	M2 Rel	M3 Rel	A1 Rel	A2 Rel	A3 Rel
2::LmxM.27.2390	2	2	7	3.12417e-13	Infinity	PCF WC	META XL	TPR-repeat protein, putative	11.7353	14.1383	13.0313	0	0	0	0	0	0	0	0	0	0	0	0	0	0	0	0	0	0	14.6696	7.35821	21.1275	7.11255	0.256325	1.56252	0.938543	7.20673	0.863121
2::LmxM.08_29.1750;2::LmxM.03.0120	56	49	81	1.71829e-12	24.247	META WC	AMA(Mø) XL	paraflagellar rod protein 1D, putative	1.7194	1.73191	1.42579	0.913828	1.19098	1.06244	0.713668	0.695194	0.653386	1.5264	1.51844	2.03968	2.13719	2.58438	2.1005	1.32637	1.37436	1.08629	0.754577	0.69338	0.760757	6.90845	6.28925	4.81115	13.4783	17.6396	18.8854	1.83321	1.08783	1.05785
2::LmxM.13.0280;2::LmxM.13.0290partial;2::LmxM.13.0300	49	49	68	1.7964e-12	45.7868	META WC	PCF nonXL	alpha tubulin	1.63713	2.55184	1.88506	0.428235	0.682694	0.622623	0.339117	0.327817	0.278309	0.792267	0.478399	0.508827	0.288983	0.325777	0.31421	0.962362	0.438267	0.58019	0.860385	0.486698	0.546132	8.78296	8.26737	9.3307	11.6048	14.429	16.5008	5.36093	4.42633	5.96179
2::LmxM.08_29.2860	11	11	64	3.72948e-11	15.3851	PCF XL	AMA(LD) XL	40S ribosomal protein S19-like protein	12.0686	13.5141	10.9391	2.04327	2.24209	1.8534	1.14139	0.797195	0.970078	0.870628	0.730126	0.773093	1.05995	1.11775	0.842529	1.22828	1.33183	0.873644	1.23079	1.07572	1.06866	7.58966	7.85957	11.1779	2.5521	3.52322	4.17285	1.22741	1.87448	2.25066
2::LmxM.34.3760	9	8	66	2.48528e-10	44.5066	PCF XL	META nonXL	60S ribosomal protein L27A/L29, putative	13.4889	15.4529	12.8635	0.821966	1.35098	2.09267	0.885702	0.66853	0.732229	0.57298	0.460169	0.487512	1.0221	0.740206	0.526451	0.365621	0.41702	0.156667	0.795136	0.43004	0.589107	9.75515	9.10434	10.9161	2.66215	3.00433	4.01578	1.90747	1.95021	1.764
2::LmxM.25.0720	6	6	37	2.63867e-10	63.5918	PCF WC	AMA(Mø) XL	eukaryotic initiation factor 5a, putative	3.92297	5.61648	4.07049	0.585083	0.293301	0.233574	0.291842	0.18099	0.23234	0.790572	0.566009	0.817387	0.584593	0.437002	0.425378	0.298111	0.358164	0.662209	0.599099	0.200261	0.226785	14.4158	13.0951	17.3322	5.15502	7.42226	10.6442	3.83139	3.67425	3.0371
2::LmxM.29.2980	34	31	87	2.7753e-10	55.5641	AMA(Mø) nonXL	META XL	glyceraldehyde 3-phosphate dehydrogenase, glycosomal	3.55369	3.58193	2.6677	0.229852	0.339213	0.288615	1.38196	0.61576	0.772627	0.815462	0.283603	0.492214	0.499964	0.385766	0.359756	0.278742	0.345734	0.464631	18.6877	13.6277	15.3409	1.87031	1.9167	2.20551	5.78262	7.18872	7.51856	2.67773	4.22891	1.59751
2::LmxM.17.0080;2::LmxM.17.0083;2::LmxM.17.0084;2::LmxM.17.0085;2::LmxM.17.0086	52	48	82	3.37664e-10	14.4394	PCF WC	AMA(Mø) XL	elongation factor 1-alpha	2.48194	3.33737	3.0203	0.917354	1.28388	0.967179	0.930538	0.666615	0.711719	1.35133	0.995106	1.61712	0.84019	0.812334	0.757621	1.49655	1.11347	1.39195	1.39893	1.15487	1.09508	11.6986	8.90587	12.7342	5.82299	8.45437	11.5233	4.36322	5.45504	2.70092
2::LmxM.07.0500	18	15	63	4.96187e-10	116.643	PCF XL	AMA(LD) XL	60S ribosomal protein L7a, putative	22.2043	27.3781	29.431	0.430649	1.3553	1.92645	0.6175	0.507449	0.742335	0.22805	0.143493	0.305852	0.313204	0.503617	0.416331	0.300799	0.346469	0.174457	0.237377	0.208839	0.2565	2.16882	2.75831	2.95769	0.649781	0.795688	0.989919	0.484971	0.499194	0.667594
2::LmxM.36.0930	23	19	73	7.13645e-10	153.319	PCF XL	PCF nonXL	40S ribosomal protein S18, putative	23.8321	23.4584	26.5912	2.27943	4.07209	3.15774	3.0259	1.26416	1.03974	0.273527	0.14825	0.704725	0.192634	0.163931	0.125318	0.291084	0.359056	0.232272	0.37131	0.272144	0.230081	1.32451	1.44103	1.70538	0.447704	0.611062	0.607004	0.668651	0.654601	0.455058
2::LmxM.25.0910	10	10	92	7.48691e-10	40.3824	PCF WC	META XL	cyclophilin a	4.03914	4.06042	3.1942	0.347366	0.34154	0.185095	0.717921	0.451566	0.347729	0.488381	0.1425	0.619085	0.327518	0.529269	0.376984	0.27943	0.39665	0.423725	0.77113	0.603688	0.397751	12.6236	9.70985	12.9608	8.2442	8.93531	13.6089	4.18226	6.53277	4.16126
2::LmxM.34.0100	8	8	40	8.08235e-10	29.0019	PCF XL	AMA(LD) XL	hypothetical protein, conserved	10.1076	12.786	9.02274	0.835941	0.672239	0.711712	0.722173	0.43668	0.512481	0.337286	0.610653	0.152552	0.770782	1.07508	0.965143	0.761402	1.16547	1.5938	1.06122	1.04984	0.844568	5.63722	5.19054	3.45648	6.89525	9.78387	8.03059	5.16864	4.84704	4.79507
2::LmxM.13.0560;2::LmxM.22.1490	14	13	69	1.12925e-09	341.267	PCF XL	AMA(LD) XL	60S ribosomal protein L18, putative	16.2846	28.3408	30.8175	1.29424	1.40168	1.14954	1.40681	0.465738	0.412257	0.125811	0.0629031	0.0323531	0.15417	0.176813	0.205582	0.166917	0.378279	0.353227	0.176525	0.286794	0.446283	3.20666	3.50595	3.59918	0.723382	1.20617	1.07325	0.583374	0.824133	1.13907
2::LmxM.16.1430;2::LmxM.13.1400;2::LmxM.16.1425partial	59	55	73	1.61545e-09	20.8012	META WC	PCF nonXL	paraflagellar rod protein 2C	1.93283	2.92394	2.50689	1.11173	1.33669	1.25214	1.16908	0.605351	0.751005	1.48191	1.46526	2.90829	0.565012	0.979824	0.890249	1.17878	1.05902	1.19542	1.02725	0.928491	0.933015	7.79458	5.0816	4.76547	14.9311	14.3426	21.3789	1.56648	0.957712	0.979302
2::LmxM.33.0140	15	13	69	1.67861e-09	24.2173	AMA(Mø) WC	AMA(Mø) XL	malate dehydrogenase	0.935229	1.69217	1.72625	0.752016	0.513145	0.665738	0.611461	0.650774	0.381759	0.666746	0.532192	0.628498	0.676933	1.21378	0.975703	0.491906	0.890336	1.11086	1.20255	0.720279	0.861427	3.48112	2.71598	4.09734	9.30712	8.23593	14.4497	8.00753	13.2571	18.5485
2::LmxM.08_29.0120	17	15	29	1.72523e-09	90.8559	AMA(Mø) WC	PCF nonXL	proteasome regulatory non-ATPase subunit, putative	1.02552	1.35373	1.13731	0.419574	0.401444	0.476442	0.827604	0.596208	1.7389	2.7289	2.76732	2.98953	0.0850411	0.083918	0.166616	0.553127	0.271508	0.673086	3.27254	1.08716	1.45741	8.05419	6.31918	7.59262	8.67461	8.3722	6.38535	17.0798	7.09339	6.31579
2::LmxM.10.0470	23	6	45	1.78047e-09	150.586	PCF WC	AMA(Mø) XL	GP63, leishmanolysin	1.65748	1.63811	1.4359	0.789079	0.286202	0.230259	0.092154	0.216819	0.160231	0.990464	0.468198	1.12794	0.809784	1.46766	1.06609	0.428771	0.748681	0.198363	0.20757	0.186288	0.0999832	26.2318	19.7969	24.6268	4.16836	5.74997	4.2008	0.322484	0.25404	0.342881
2::LmxM.26.0620	8	7	82	1.96701e-09	87.2244	META WC	META XL	10 kDa heat shock protein, putative	2.77405	1.67136	1.53097	0.134468	0.131378	0.142914	3.55305	2.19168	0.881181	1.20893	1.82994	1.06302	0.324926	0.141818	0.318319	0.130393	0.0724436	0.285585	0.406333	0.306061	0.472143	6.17224	6.32675	9.33005	6.52212	8.84761	20.2841	8.69554	7.53355	6.71708
2::LmxM.02.0670	3	2	24	1.99009e-09	Infinity	PCF WC	PCF nonXL	mitochondrial carrier protein, putative	4.67787	5.04266	4.15263	0.00148315	0.015457	0	0.0822651	0.0304459	0.123061	0.243958	0.0725831	7.58064	0	0	0	0.000224359	0	0	0.744799	0.63001	0.704456	7.63711	8.74239	13.1275	6.90475	11.1152	6.16712	4.37395	5.88727	11.9422
2::LmxM.36.6940	33	31	72	2.35294e-09	10.768	META WC	PCF nonXL	protein disulfide isomerase	2.98426	1.79043	1.56554	1.83467	1.06317	0.928656	1.4289	0.845735	0.992073	1.87439	1.11325	1.2339	0.830897	0.854895	0.689029	1.23209	0.864126	0.929916	2.65168	1.73572	2.05498	7.38653	7.23907	8.92623	7.63087	10.0325	7.90869	5.37774	8.20958	7.79049
2::LmxM.36.5010;2::LmxM.30.1490;2::LmxM.36.5120	19	15	76	2.981e-09	32.3095	PCF XL	AMA(Mø) nonXL	40S ribosomal protein SA, putative	19.3231	20.8461	15.7861	0.926658	1.4307	1.70661	0.678934	0.586616	0.722353	2.26687	0.728041	1.82388	0.649272	0.777777	0.356459	0.940889	0.522453	0.67012	0.582579	0.474669	0.674602	5.70538	5.24803	7.21839	1.59598	1.53689	2.34189	1.13203	1.12864	1.61799
2::LmxM.36.5100	41	38	65	3.14059e-09	33.1582	PCF XL	AMA(Mø) nonXL	hypothetical protein, conserved	11.1281	13.3635	25.1722	1.94025	4.11331	5.00893	3.98596	2.11934	2.6665	1.42654	1.25685	0.858059	0.935242	0.748794	0.5569	0.737617	0.616845	0.738199	0.530982	0.451588	0.515212	2.30192	2.4352	3.01804	2.52627	2.92341	2.59611	1.793	1.89605	1.63908
2::LmxM.23.0040	19	19	69	3.29921e-09	29.9143	META WC	AMA(Mø) XL	peroxidoxin,tryparedoxin peroxidase	2.02338	2.36004	2.18255	0.225678	0.573259	0.598588	0.263536	0.466579	0.642559	0.748056	0.353475	0.517712	0.692071	1.02948	0.729571	0.34262	0.934361	0.541027	1.07133	0.851531	0.844517	6.10661	5.24708	10.729	9.85016	13.3175	17.8949	6.86413	6.7108	5.28792
2::LmxM.27.2400	17	14	62	4.33036e-09	29.072	META WC	PCF nonXL	heat shock protein DNAJ, putative	2.20421	2.37976	3.58771	0.350696	0.515485	0.395137	1.63658	0.906359	0.746671	1.67018	1.08789	1.97441	0.385165	0.444791	0.307537	0.680412	0.383914	0.874931	1.19801	0.53252	0.524781	9.38092	6.21895	11.3423	8.69182	9.68079	14.6966	5.74764	8.03675	3.41708
2::LmxM.34.4130	35	32	72	4.41322e-09	57.0625	PCF XL	AMA(Mø) nonXL	poly(a) binding protein, putative	13.2447	17.361	35.2889	2.31338	3.41705	2.90439	2.83214	1.56735	1.14724	0.27538	0.682569	0.256867	0.541457	0.571378	0.873836	0.362534	0.735747	0.603376	0.322981	0.383894	0.447904	2.08985	2.17889	2.83875	1.23314	1.42517	1.32998	1.10113	0.859556	0.809476
2::LmxM.04.1170	8	6	31	5.62768e-09	58.1557	PCF XL	AMA(LD) XL	RNA-binding protein, putative	17.6525	17.6999	26.6104	0.627775	1.26956	1.75654	1.84235	0.839327	0.988605	0.535528	0.219856	0.310079	0.530148	0.403187	0.620963	0.723013	0.576505	0.867687	0.481452	0.514994	0.53771	3.99953	3.68367	5.43719	2.78154	3.24268	1.26517	1.32126	1.67779	0.983131
2::LmxM.28.0960	11	11	68	5.66283e-09	12.7197	PCF WC	AMA(Mø) nonXL	40S ribosomal protein S14	7.58506	7.59429	8.53477	1.60131	1.74397	2.05573	1.67091	1.2267	0.889053	2.80331	1.49931	1.89054	1.2476	2.94394	2.87209	1.20226	0.854517	1.07893	0.916635	0.710373	0.911439	9.53586	12.0585	10.694	3.08612	3.35083	3.16884	1.92027	2.36265	1.99021
2::LmxM.25.1710	14	14	50	5.71119e-09	15.7939	META WC	META XL	pyruvate dehydrogenase E1 beta subunit, putative	3.02096	2.21171	1.97902	0.467081	0.73136	0.679343	0.687437	0.689297	0.751823	1.64235	0.977946	0.6193	0.624251	1.56929	1.09219	0.86471	0.864074	1.62083	2.23619	1.28999	1.33225	9.03321	8.03369	11.1166	9.00195	9.92145	10.7341	4.38929	5.9154	5.90297
2::LmxM.19.0060	18	16	49	5.87544e-09	48.0933	PCF XL	PCF nonXL	40S ribosomal protein S2	14.7755	18.019	17.1199	0.940623	1.08356	0.824275	0.865709	0.510951	0.357442	1.45692	0.233999	0.371077	0.282378	0.284678	0.47081	0.552192	0.438804	0.681232	0.578681	0.257148	0.306256	6.98281	7.58374	8.263	3.10434	3.87461	3.35471	2.1815	2.07166	2.17245
2::LmxM.36.0980;2::LmxM.36.0990	9	8	62	5.99382e-09	38.3225	PCF XL	AMA(Mø) nonXL	40S ribosomal protein S10, putative	9.60366	11.4357	19.2551	2.00544	2.13609	1.76633	1.9058	0.761517	0.618175	0.6653	0.564123	1.3097	0.95542	1.08782	1.57752	0.611216	0.909918	0.398148	0.441243	0.301747	0.308468	8.20685	9.29645	12.1892	2.22029	2.84996	3.13378	1.07976	1.26557	1.13967
2::LmxM.19.0710	15	15	56	6.0599e-09	29.8653	META WC	PCF nonXL	glycosomal malate dehydrogenase	1.63288	1.89878	2.0871	1.59712	1.62702	1.50528	2.08805	1.938	2.04626	2.59662	1.59081	2.63635	0.450721	0.39639	0.462558	0.831321	0.472279	0.739712	4.93338	3.09242	3.67394	2.64467	2.93814	4.08367	8.69609	9.69954	20.7181	3.64762	6.43684	2.83837
2::LmxM.29.0850	4	4	23	6.19e-09	271.693	PCF XL	META nonXL	surface protein amastin, putative	20.3975	17.1737	9.24486	0.414181	1.21327	0.97398	0.532412	0.50332	0.669511	0.342866	0.141777	0.285396	1.17551	0.988903	0.801461	0.121284	0.0151239	0.0359042	0.883101	0.402432	0.355808	8.74614	10.181	10.8474	3.33917	4.38043	2.39861	0.70435	1.47651	1.25409
2::LmxM.24.0761	19	17	46	7.36998e-09	13.7754	PCF WC	META XL	malic enzyme	3.11909	2.72934	2.58564	0.57597	0.771438	0.74905	1.60881	1.08612	0.941387	4.76947	3.88338	4.51935	0.681919	1.09769	1.39418	1.09548	0.889236	0.78097	1.65737	1.01808	1.17221	10.6702	7.82225	10.3871	6.30043	8.97768	3.55176	4.28159	7.0332	3.84963
2::LmxM.27.2100	7	5	29	7.72026e-09	105.282	PCF XL	PCF nonXL	RNA-binding protein, putative	14.2388	14.1691	16.4966	1.12635	4.52954	5.22166	1.2155	1.10522	1.31072	0.4239	0.34256	0.690205	0.0380971	0.189873	0.198546	0.253417	0.335273	0.224441	0.584704	0.320151	0.426833	5.71144	5.40155	6.26877	4.24459	4.80015	3.06169	2.12328	2.63661	2.31049
2::LmxM.31.3210	2	2	8	9.51913e-09	436.601	AMA(Mø) nonXL	PCF nonXL	hypothetical protein, conserved	3.71221	2.60599	2.04251	0.541804	0.272587	0.270702	1.26249	0.301301	1.10522	0.286759	0.290347	0.373764	0.00599123	0.0208844	0.0420055	0.135196	0.0813365	0.634616	13.1377	9.05409	7.88184	7.70743	6.22569	10.5727	9.81705	12.906	4.81043	1.09924	1.7169	1.08534
2::LmxM.22.0730	24	23	60	9.72486e-09	18.1845	META WC	PCF nonXL	hypothetical protein, conserved	1.06622	1.20399	2.34847	0.859435	1.15172	0.882185	1.85119	1.69541	2.58709	2.49377	0.807832	1.78218	0.617741	0.550211	0.494379	0.71156	0.671338	0.35807	1.97084	1.03133	1.33165	8.10494	6.47412	8.31228	9.05561	9.95925	11.2139	5.45262	6.13215	8.82858
2::LmxM.21.0730	10	6	46	9.77158e-09	623.774	PCF XL	PCF nonXL	60S Ribosomal protein L36, putative	23.9063	38.4349	8.13194	0.662832	1.25794	1.29684	1.58263	0.38132	0.378067	0.07465	0.361191	0.257306	0.0463429	0.0340112	0.0326248	0.194446	0.104333	0.197927	0.429974	0.433662	0.625204	5.82681	3.63753	2.41801	1.86245	2.51467	2.0971	0.835772	0.750932	1.23221
2::LmxM.04.0750	23	22	71	1.0058e-08	13.1195	PCF XL	AMA(Mø) nonXL	60S ribosomal protein L10, putative	9.96696	12.0264	9.88775	1.51502	3.03006	2.93103	1.56054	0.690472	0.956842	2.08041	2.06477	1.75387	1.43631	1.2188	1.04815	1.44084	1.03113	0.893855	0.92692	0.741641	0.761496	7.47766	7.96425	9.66989	2.40023	2.97842	4.0444	2.18248	1.78753	3.53182
2::LmxM.20.1280	10	9	85	1.06969e-08	33.1001	PCF WC	AMA(LD) XL	calpain-like cysteine peptidase, putative,calpain-like cysteine peptidase, Clan CA, family C2	3.64092	4.97013	2.07782	1.58694	1.01132	0.949405	1.10486	0.905026	0.736175	0.336191	0.92028	0.365728	0.526974	1.14005	0.658386	0.643836	0.513329	0.706908	0.850397	0.723967	0.714331	17.4684	17.1233	19.1032	3.28751	5.24899	2.24359	2.94588	2.68646	4.80965
2::LmxM.33.0080	15	13	40	1.09925e-08	40.5996	META WC	PCF nonXL	glucose-6-phosphate dehydrogenase	3.95955	3.2063	2.04681	0.333297	0.557356	0.224431	0.777537	0.665765	1.40935	0.936986	0.389722	0.550166	0.213708	0.471867	0.0974868	0.600598	1.02619	0.454783	1.25111	1.9446	0.927648	9.33573	6.52605	7.63146	10.3071	8.60438	12.8805	7.22501	8.21452	7.22999
2::LmxM.28.0825	7	7	48	1.15021e-08	69.9487	PCF XL	PCF nonXL	RNA binding protein rbp16, putative	16.6591	24.7349	29.0315	2.16975	1.83412	2.21001	2.1055	1.09097	1.32043	0.389672	0.352683	0.857763	0.263777	0.423818	0.319222	0.270525	0.453797	0.496105	0.760377	1.20729	2.78253	1.24155	1.50954	1.5769	1.27156	1.79669	0.76116	0.568576	0.839837	0.700279
2::LmxM.36.5820	9	7	22	1.16707e-08	108.613	META XL	PCF nonXL	mkiaa0324 protein-like protein	1.18794	1.68386	1.83392	12.6494	16.5259	14.0525	15.1523	6.9034	9.04843	0.494454	0.453488	0.58544	0.0739313	0.183351	0.140717	1.90284	6.64959	3.45232	0.650009	0.650282	1.2324	0.483812	0.488121	0.755468	0.267914	0.274873	1.62019	0.269767	0.162473	0.170943
2::LmxM.31.2690;2::LmxM.31.2710	16	14	67	1.24454e-08	46.2611	PCF XL	PCF nonXL	ribosomal protein L27, putative	20.3162	21.8762	19.5068	2.66655	3.43392	2.763	3.22879	1.567	1.66925	0.69269	1.9714	0.327044	0.373923	0.530152	0.429642	0.385873	0.574527	0.42752	0.843761	0.571814	0.557013	3.18374	3.04662	3.88017	0.856169	1.02832	0.753485	0.723488	0.644193	1.17068
2::LmxM.33.2580	17	16	66	1.34359e-08	20.0515	PCF XL	AMA(Mø) nonXL	hypothetical protein, conserved	8.26382	15.8331	15.7907	1.66553	2.67108	3.58327	2.2538	1.42462	1.75449	1.26977	1.13397	1.15165	0.751048	1.57283	0.985986	0.589364	0.928886	0.4731	0.634044	0.505239	0.849978	5.02814	4.03787	6.05177	3.78444	3.99632	6.13905	2.61143	2.49456	1.77017
2::LmxM.08.0290	11	10	36	1.4167e-08	33.4119	META WC	META XL	iron superoxide dismutase	2.37926	2.96463	1.15872	0.247459	0.559546	0.244372	2.48355	1.87939	1.51484	2.22096	1.76861	0.796651	0.570603	0.387359	0.357005	0.490175	0.210992	0.539965	1.38652	0.671718	0.803105	9.04903	4.50228	8.40806	10.6698	13.9769	10.4819	5.24945	6.67976	7.34741
2::LmxM.24.0040	16	15	63	1.47608e-08	106.004	PCF XL	PCF nonXL	60S ribosomal protein L17, putative	22.6331	23.8845	19.7481	1.85689	2.87036	2.34168	2.45831	0.788483	0.907059	0.937358	0.318506	2.21851	0.285259	0.171135	0.168731	0.423784	0.350961	0.489947	0.549178	0.34029	0.410681	3.66602	3.67632	3.21578	0.905339	1.00624	1.27358	0.63924	0.798066	0.666637
2::LmxM.28.1010	11	11	79	1.5758e-08	158.935	PCF WC	META nonXL	ribosomal protein S20, putative	10.5487	9.68346	8.67547	0.639883	1.02527	0.719476	2.08082	0.493287	0.451691	0.511724	0.108872	0.094338	0.179946	0.201401	0.162555	0.174036	0.0517953	0.0522806	1.09693	0.274958	0.40872	13.3614	13.9654	16.8749	3.51013	4.21485	2.6298	2.70453	3.31269	1.79079
2::LmxM.34.2350	12	11	42	1.59038e-08	76.2751	PCF XL	META XL	aminopeptidase P, putative	18.9369	20.3658	33.3812	0.32088	0.313105	0.318933	0.500441	0.332336	0.53235	1.18858	0.26673	1.39954	2.40547	0.932817	1.12932	0.53767	0.375329	0.382953	0.545924	0.392529	0.587831	1.92761	1.95994	1.91516	1.71524	1.36197	2.50365	1.32309	1.08854	1.05809
2::LmxM.21.1780	24	21	59	1.611e-08	60.2639	PCF XL	META nonXL	40S ribosomal protein S6, putative	18.0309	21.7092	25.5433	1.76248	3.44108	3.36115	2.52209	1.15742	1.27902	3.72061	0.934568	0.74235	0.330465	0.415561	0.36475	0.254774	0.398642	0.429875	0.477826	0.272812	0.460475	1.96576	2.48226	3.15604	0.667573	0.904055	1.30233	0.66396	0.620583	0.628135
2::LmxM.18.0210	8	8	35	1.69474e-08	67.2318	PCF nonXL	PCF XL	hypothetical protein, conserved	0.191232	0.144674	0.142724	17.5466	6.1372	4.15813	1.07864	4.01261	5.64838	0.107007	0.123539	0.277468	7.95666	15.1074	9.11522	2.74515	8.71009	5.81877	2.89457	2.54667	1.54828	0.421462	0.429702	0.685852	0.43296	0.5517	0.335465	0.283565	0.492687	0.35566
2::LmxM.31.0230	4	4	51	1.7483e-08	138.778	META WC	META nonXL	dynein light chain, flagellar outer arm, putative	8.35676	8.99484	8.09705	0.156975	0.200808	0.139517	0.713607	0.395544	0.443262	1.0177	0.127073	0.127948	0.314314	0.22929	0.0971246	0.100842	0.155805	0.0586064	1.55769	1.03827	0.77948	6.44127	4.06387	4.94617	9.00768	7.95935	26.7833	1.70761	3.6597	2.32856
2::LmxM.01.0770;2::LmxM.26.2040	28	25	66	1.81966e-08	11.1311	PCF WC	AMA(Mø) nonXL	unspecified product	6.28963	7.55385	9.06011	1.12463	1.63204	1.3384	1.49449	0.971275	0.751983	0.808922	1.79612	0.414156	1.09879	1.05653	1.05031	1.07932	1.03326	1.31699	0.991178	0.798478	0.819291	7.69856	9.0701	12.2718	4.71966	6.08443	7.65265	3.45323	3.64824	2.9216
2::LmxM.31.0400	43	39	71	1.99494e-08	48.6276	PCF XL	PCF nonXL	ATP-dependent RNA helicase, putative	13.9886	16.7175	27.1133	2.97248	6.43743	6.05241	3.37132	2.14595	1.97829	0.372451	0.207437	1.02527	0.242506	0.486445	0.460073	0.654786	0.7687	0.606586	0.639094	0.495775	1.1102	1.91275	1.84404	2.17069	1.24982	1.41546	1.11359	0.841739	0.860533	0.744769
2::LmxM.36.6650	21	20	55	2.00081e-08	16.9134	META WC	AMA(Mø) nonXL	2,3-bisphosphoglycerate-independent phosphoglycerate mutase,2,3-bisphosphoglycerate-independentphosphoglyce ra temutase	2.6048	1.68553	1.54386	0.965971	0.736333	1.0753	1.89274	1.33288	0.905149	2.10601	1.14115	2.55009	0.723077	1.29407	1.32653	1.25551	1.34831	0.926579	0.778846	0.748087	0.662192	7.80844	6.84209	10.1247	9.76216	10.5077	16.7556	3.69809	4.64294	2.25526
2::LmxM.24.2320	3	2	19	2.01157e-08	241.362	META nonXL	PCF WC	mitogen-activated protein kinase	0.289338	0.324271	0.375262	6.50757	5.66119	4.33	3.53528	4.04291	1.34125	0.111726	1.35015	0.165284	9.08323	10.8581	10.9392	4.43613	11.3854	17.399	0.884525	4.00421	2.37077	0.0364547	0.0240824	0.0771011	0.0279246	0.0446255	0.15451	0.0740136	0.0879137	0.0785442
2::LmxM.36.5850;2::LmxM.25.0880	27	27	66	2.01205e-08	9.64266	META WC	AMA(Mø) XL	hypothetical protein, conserved	1.15645	1.54912	2.32061	1.23126	2.2625	1.18427	1.04754	0.757164	0.9585	1.42448	1.67216	2.98804	0.931815	1.0742	1.3133	0.873183	1.56317	1.80835	0.814308	1.05081	1.19613	9.51498	6.75748	8.73424	8.34477	8.78585	9.51399	4.67429	6.21904	8.278
2::LmxM.23.0760	15	13	49	2.07419e-08	34.9857	PCF XL	META XL	mitochondrial RNA binding protein, putative	13.7689	17.0766	20.7576	0.243769	0.449071	0.782138	0.467919	0.565809	0.459865	1.77694	0.623482	0.658377	1.25868	1.77992	2.12086	0.589774	1.17339	0.323521	0.64872	0.644985	0.585548	4.37598	4.37316	3.628	3.01018	3.83003	4.3542	3.32791	4.15718	2.18743
2::LmxM.14.1120a	4	4	3	2.1996e-08	70.5275	META nonXL	AMA(Mø) WC	unspecified product	0.559945	0.422537	1.03909	12.2449	20.1028	7.50908	0.492818	0.23815	0.340101	0.235985	0.265014	0.787528	0.305591	0.313493	0.500692	22.7922	5.49066	15.6166	0.483246	0.499531	0.740706	1.07456	2.81712	2.36261	0.571308	0.968455	0.602804	0.251431	0.22231	0.148705
2::LmxM.13.0880	11	10	32	2.21672e-08	119.634	PCF XL	AMA(Mø) nonXL	hypothetical protein, conserved	14.4861	17.6546	33.6945	0.848937	1.35337	2.72766	1.75306	1.01791	2.03423	0.356149	0.499046	0.952279	0.342817	0.343242	0.466737	0.131319	0.363496	0.519798	0.185496	0.116795	0.248015	2.28276	2.84794	2.823	1.73789	1.92912	3.90906	1.21914	1.72499	1.43054
2::LmxM.34.1380	29	28	68	2.36664e-08	6.75291	META WC	AMA(Mø) XL	mitochondrial processing peptidase, beta subunit, putative,metallo-peptidase, Clan ME, Family M16	4.62211	4.20505	4.22071	2.01414	1.58821	1.75234	0.681546	1.02992	1.37928	1.92154	3.23923	2.40998	1.22945	1.70601	1.6144	1.12223	1.73725	2.25578	3.58903	2.58152	3.24049	5.52429	5.21352	6.5305	6.84745	7.40099	6.62306	4.15765	4.69671	4.86561
2::LmxM.23.0200	10	10	81	2.38482e-08	35.2308	META WC	META XL	endoribonuclease L-PSP (pb5), putative	3.79177	4.32947	4.60426	0.248586	0.157729	0.531761	0.604406	0.377198	0.373092	3.55801	0.728117	0.982461	1.36399	1.77392	2.07939	0.630551	0.691468	0.490287	0.531672	0.518743	0.79884	6.80544	5.82334	9.22359	8.73594	10.0872	14.2259	6.03124	7.01234	2.88921
2::LmxM.04.0860	2	2	12	2.39363e-08	Infinity	PCF XL	META XL	unspecified product	22.2396	28.7894	20.555	0	0	0	0	0	0	0.620969	0	0.185791	0	0	0	0	0	0	0	0	0	5.68012	3.27906	0.161113	3.68719	2.57997	7.46936	0.301168	0.99203	3.45928
2::LmxM.36.2030;2::LmxM.03.0630	54	19	72	2.39465e-08	26.1431	AMA(Mø) WC	AMA(Mø) XL	chaperonin HSP60, mitochondrial precursor	1.76784	2.01586	3.46986	0.379308	0.663464	0.570627	0.342475	0.324123	0.474759	2.40253	0.346953	0.9678	0.346121	0.491491	0.3858	0.85989	0.532569	0.482148	2.1445	1.3206	1.70705	6.43087	4.55131	10.7472	7.16158	10.457	8.81762	8.26408	9.14951	12.4251
2::LmxM.06.0140	5	4	27	2.3992e-08	162.623	META WC	PCF nonXL	proteasome beta 6 subunit, putative,20S proteasome beta 6 subunit, putative	6.56079	6.29107	4.95861	0.942702	2.77989	0.846064	2.19316	1.09037	1.11919	0.40665	0.380785	1.51179	0.0214791	0.0887586	0.0733431	1.0779	0.310058	0.394603	1.78146	1.45191	1.66269	6.76267	6.04943	7.96119	8.02159	7.87171	13.9612	4.90269	5.31229	3.21391
2::LmxM.36.3910	28	26	67	2.4118e-08	21.7562	PCF WC	AMA(Mø) XL	S-adenosylhomocysteine hydrolase	3.52459	2.98277	2.93166	1.03844	0.618987	0.573329	0.565011	0.343846	0.510243	1.31968	0.96832	2.69983	1.08188	0.567021	0.631025	1.3942	0.9323	0.469145	1.06192	0.565581	0.718274	9.32497	9.43438	12.1149	7.05241	10.9122	12.0535	5.26211	5.86126	2.48619
2::LmxM.36.0250	12	9	37	2.41685e-08	36.2942	PCF XL	PCF nonXL	EIF3-interacting protein-like protein	13.907	12.3824	19.2178	1.76241	2.8131	2.42758	2.77956	1.91113	1.22121	0.827177	0.696504	2.87779	0.471991	0.324608	0.457244	0.844352	0.743758	0.79153	0.599839	0.668327	0.725456	4.97694	5.94287	7.12788	2.12644	3.55751	2.95338	1.14001	1.58809	2.13606
2::LmxM.05.1140	4	3	19	2.57413e-08	542.96	AMA(Mø) XL	META XL	vacuolar ATPase subunit-like protein	0.158804	0.226529	0.260046	0.0171338	0.0402754	0.0473889	32.2118	10.5094	14.1799	0.484717	1.47497	0.070621	0.0393171	0.0288217	0.0912669	0.033983	0.0856998	0.0132208	6.83606	5.65763	4.27004	1.40058	1.21133	2.53849	1.96325	1.87573	5.81306	4.7275	2.00659	1.72579
2::LmxM.20.1310;2::LmxM.20.1300	7	7	39	3.42482e-08	25.3294	META WC	META XL	calpain-like cysteine peptidase, putative,calpain-like cysteine peptidase, Clan CA, family C2	1.541	2.69897	1.98078	0.412812	0.61713	0.545492	1.18679	0.592506	0.484367	7.86861	3.64836	4.91455	0.549285	1.76418	1.22272	0.723514	0.814001	1.38943	0.664114	0.595573	0.581492	5.39525	3.32584	7.99124	10.6257	13.9482	15.331	3.50312	2.2332	2.85084
2::LmxM.34.3280	23	19	53	3.61594e-08	74.7379	PCF XL	PCF nonXL	60S ribosomal subunit protein L31, putative	26.689	24.1882	27.5241	1.51729	2.3606	2.10674	1.52699	0.683186	0.925155	0.442774	0.585124	1.25532	0.30015	0.422162	0.326705	0.430428	0.661826	1.02194	0.341605	0.566605	0.576587	0.664217	0.661802	0.807054	0.304749	0.362123	1.35489	0.602658	0.273766	0.516246
2::LmxM.34.0140	6	6	51	3.64183e-08	47.6752	PCF XL	META nonXL	hypothetical protein, conserved	17.1856	15.7156	9.53074	0.902672	0.618574	0.410097	1.07038	0.469643	0.474395	1.42674	0.383652	1.6624	0.129115	0.421638	0.357677	0.523809	0.163225	0.202989	0.970734	0.931489	1.11721	4.61096	3.69226	6.00611	5.38769	6.72485	5.64291	4.22855	3.94017	5.09807
2::LmxM.29.0780	17	14	55	3.70084e-08	31.5325	PCF XL	AMA(Mø) WC	mitochondrial oligo_U binding protein TBRGG1, putative	10.3342	12.6288	23.0756	7.26782	3.51886	3.31046	5.43975	3.83952	4.45292	0.818093	1.49812	1.07985	1.15666	0.754465	0.701311	2.14441	2.27753	4.04901	1.29772	2.10536	2.33426	0.493999	0.981116	1.4022	0.309427	0.549423	0.71916	0.59809	0.432294	0.42965
2::LmxM.27.2030	5	4	27	4.05083e-08	49.2634	PCF WC	META XL	branched-chain amino acid aminotransferase, putative	2.45741	4.23015	4.22441	0.177268	0.28215	0.30347	2.74135	0.929031	1.28165	0.661244	0.108095	0.0770422	0.214034	0.387229	0.533396	0.299837	0.308034	0.329465	1.28105	0.384999	0.759048	10.337	11.0625	16.183	5.34252	7.98822	8.7928	4.1308	6.41707	7.77579
2::LmxM.26.1240	19	18	60	4.3466e-08	15.3671	PCF WC	AMA(Mø) XL	heat shock protein 70-related protein	0.868001	1.42687	1.61338	0.574003	0.907231	1.08702	0.752374	0.419388	0.775975	1.15031	0.598973	1.85979	1.30095	1.85281	2.07559	1.4137	1.027	1.40453	1.74803	1.00251	1.4471	9.43101	8.03633	12.4638	7.21489	8.9791	13.184	5.26705	6.56811	3.55014
2::LmxM.16.0540;2::LmxM.18.1450	8	6	44	4.97261e-08	12.7195	PCF WC	META XL	aspartate carbamoyltransferase, putative	1.42769	1.50365	1.75423	0.893951	0.333399	0.659201	10.8278	4.39159	6.35834	1.38238	0.562962	0.535045	0.94388	0.898275	0.558176	0.658511	0.600737	0.805561	5.61387	4.6223	5.21754	5.46033	6.84801	11.6877	4.02319	6.04106	6.26333	3.88863	3.2483	1.99032
2::LmxM.34.4060	4	4	28	4.98131e-08	68.1142	META nonXL	PCF WC	hypothetical protein, conserved	1.1116	1.42804	0.515873	4.97481	3.53267	4.31722	5.28026	4.99547	5.57265	8.7331	12.6164	2.03361	2.97825	1.3199	3.51108	6.21062	5.59342	11.5862	1.04656	4.11143	6.99161	0.125475	0.0839283	0.133993	0.20371	0.287198	0.19293	0.198629	0.202948	0.110436
2::LmxM.05.0180	2	2	14	5.09412e-08	35.5657	META WC	PCF nonXL	dihydrolipoamide branched chain transacylase, putative	0.48813	0.566256	0.47823	0.513967	0.39569	0.35383	1.2792	0.818923	1.04534	0.0655151	0.353596	0.562881	0.233148	0.20831	0.356766	0.752605	0.742717	1.7959	5.01524	4.5297	5.51916	10.0308	10.0575	7.10499	12.0359	12.562	3.79147	3.91533	7.37338	7.05352
2::LmxM.34.2200;2::LmxM.29.1400	25	25	88	5.87995e-08	63.5137	PCF XL	AMA(Mø) nonXL	RNA-binding protein, putative	16.2068	18.6698	28.8761	3.00112	4.92038	4.62639	4.05164	2.50716	1.82515	0.321287	0.449309	1.91503	0.396325	1.2014	0.599826	0.547278	0.500781	0.453657	0.413461	0.269767	0.320535	1.10865	1.02457	1.77376	0.694897	0.930848	0.805507	0.392748	0.706188	0.48962
2::LmxM.24.2070	11	9	49	5.97706e-08	74.2887	PCF XL	PCF nonXL	40S ribosomal protein S8, putative	11.5381	18.4001	14.0233	0.394263	0.467702	0.676646	0.614963	0.274486	0.211452	0.777735	0.262089	1.35771	0.372139	0.0529666	0.16666	0.39777	0.229529	0.280056	0.871049	0.21227	0.244128	9.91053	11.5214	9.30369	3.29983	3.88785	3.18554	3.07434	2.0679	1.92382
2::LmxM.13.1480	4	4	32	6.00582e-08	171.561	PCF nonXL	AMA(Mø) WC	Ran-binding protein 1, putative	1.90189	2.52528	2.47747	2.92366	6.91725	4.79542	3.65304	3.29184	1.71509	1.18434	12.6875	0.51598	7.91478	9.25362	7.07527	5.76385	9.56867	7.88602	0.832565	3.97538	2.37411	0.0635384	0.115688	0.0963251	0.0602545	0.152019	0.13783	0.0501447	0.0425103	0.0486575
2::LmxM.31.2950;2::LmxM.21.0130	16	15	87	6.37302e-08	21.8738	META WC	META nonXL	nucleoside diphosphate kinase b	4.00293	3.68951	3.26625	0.392964	0.505797	0.622664	0.60723	0.482177	0.652085	2.08123	0.323088	2.5012	0.721563	0.871067	0.860046	0.371098	0.590372	0.492702	0.712541	0.565578	0.533898	6.03346	5.96128	8.63836	7.19627	9.99468	14.6172	10.2229	7.5254	4.96445
2::LmxM.20.1650;2::LmxM.34.2490	9	7	53	6.45126e-08	133.9	PCF XL	PCF nonXL	ribosomal protein S11 homolog	20.4416	21.2765	22.198	1.34144	7.30365	4.37914	3.1735	1.9085	1.48279	0.7243	0.882061	0.179311	0.18507	0.135472	0.156802	0.35855	0.42159	0.191587	0.838716	0.408546	0.421699	2.02659	2.22259	2.61761	1.04411	1.14414	0.696266	0.348717	0.672619	0.81853
2::LmxM.36.3990	6	4	21	6.68031e-08	22.7494	PCF XL	AMA(Mø) nonXL	hs1vu complex proteolytic subunit-like,hs1vu complex proteolytic subunit-like, threonine peptidase, Clan T(1), family T1B	10.1126	10.5511	10.6819	0.31653	1.18964	2.00441	1.43188	0.732087	0.925122	0.565734	1.09245	0.968024	0.630656	0.851175	0.786617	0.810413	0.704677	0.370908	0.617102	0.337077	0.423685	5.21341	6.5114	7.94026	5.485	7.04177	9.44001	2.98372	4.43153	4.8491
2::LmxM.31.0750	16	12	69	6.71425e-08	31.1683	PCF WC	AMA(Mø) XL	RNA binding protein, putative	9.54251	12.7068	11.9829	0.158667	0.815483	0.793151	0.345374	0.331211	0.48107	2.50517	0.948976	2.22637	0.750134	0.566653	0.85163	0.731606	0.685856	0.373901	0.759094	0.474558	0.475385	8.09798	15.9424	12.0418	2.73709	3.11927	1.6199	1.67336	3.70339	2.55828
2::LmxM.18.0010	29	26	58	6.73288e-08	69.195	PCF XL	PCF nonXL	hypothetical protein, conserved	13.5765	16.881	36.2348	1.24225	2.85597	3.22195	1.43644	1.14895	1.97433	1.03082	0.529818	1.05362	0.320888	0.294858	0.348086	0.887245	0.449317	0.479328	1.17431	0.769912	0.940624	1.3566	1.10111	1.38932	1.05969	1.4042	1.74595	2.83086	0.872892	1.38837
2::LmxM.29.3090;2::LmxM.31.3490	14	13	74	6.77185e-08	122.098	PCF XL	PCF nonXL	hypothetical protein, conserved	15.4146	17.3233	30.0495	1.18031	1.92191	4.15082	2.17926	1.3475	2.41822	0.357218	0.34012	1.57455	0.249409	0.149519	0.11531	0.277238	0.266736	0.343956	1.19298	0.348322	0.918173	2.80432	3.29402	4.44132	1.30768	1.30549	1.77304	1.04414	1.14749	0.763557
2::LmxM.36.3070	6	6	51	6.77276e-08	2233.43	PCF XL	PCF nonXL	fibrillarin	10.065	14.1236	19.6402	2.39191	1.2118	1.45023	4.82381	0.734369	1.06772	0.348965	0.134888	1.73877	0.0157887	0.000933225	0.002902	0.230922	0.530274	0.0881842	1.09605	0.483481	0.436202	4.99855	6.31344	9.20291	3.23477	5.3492	3.05174	1.62971	2.60578	2.99795
2::LmxM.10.0180	6	5	45	6.79914e-08	213.97	META WC	PCF nonXL	leucine-rich repeat protein, putative	0.471107	0.685523	1.61951	0.0442346	0.229525	0.274582	17.6571	11.5999	7.05693	0.11483	0.317017	0.202989	0.0106676	0.0965103	0.0756886	0.087753	0.021926	0.136498	1.16888	0.799734	1.07576	4.44659	2.64068	4.5636	11.2598	12.0516	15.8165	0.917019	1.29336	3.26415
2::LmxM.36.0180	65	64	77	7.29955e-08	18.2331	PCF WC	AMA(Mø) XL	elongation factor 2	4.38492	5.02375	6.26235	0.871706	1.38892	1.29906	0.689429	0.451471	0.694384	1.55832	0.769102	2.62717	1.51626	0.972873	0.768097	2.42729	0.96509	0.982915	1.21082	0.795322	0.935917	9.60723	9.56756	14.2881	5.0797	7.55801	6.32729	3.04964	4.01082	3.91648
2::LmxM.28.2420	14	13	31	7.56778e-08	15.4027	META WC	META XL	2-oxoglutarate dehydrogenase, E2 component, dihydrolipoamide succinyltransferase, putative	3.64842	4.40144	3.30458	0.513424	0.585939	0.657941	1.51343	0.655824	0.741654	4.65287	1.12456	2.96353	0.78729	0.771489	0.563587	1.29087	0.559303	0.783888	1.36351	0.863343	0.990804	9.04957	5.68482	6.70154	8.27081	7.37798	11.4185	8.98346	5.66854	4.10708
2::LmxM.21.0825	7	3	2	7.67512e-08	53.6781	META nonXL	PCF XL	hypothetical protein, conserved	0.127858	0.169439	0.154075	15.072	5.71142	3.18962	4.24758	3.39477	2.67843	2.57044	1.84166	3.41597	4.22075	8.19409	6.24546	4.29867	4.56819	15.362	2.04556	2.90861	3.37576	0.423915	0.530001	0.915445	0.480387	0.566806	1.17266	0.93331	0.67956	0.505577
2::LmxM.08_29.2160	8	8	36	7.68486e-08	28.1705	META WC	META XL	rab-GDP dissociation inhibitor, putative	1.71134	0.774278	1.0435	0.211297	0.468723	0.322989	1.54827	7.1131	5.24031	0.89379	0.312761	0.37766	0.160297	0.381762	0.48058	0.837114	0.388472	0.215698	1.28143	1.89378	2.21863	6.42071	6.91334	8.64312	7.26359	12.556	8.43568	7.22502	7.50931	7.15748
2::LmxM.18.0680;2::LmxM.18.0670	24	23	52	7.75669e-08	10.8065	META WC	AMA(Mø) XL	citrate synthase, putative	4.78948	9.02006	4.42437	0.808397	2.21032	1.57415	0.709181	0.686324	0.516362	1.60907	1.46895	1.36113	1.43457	1.11489	1.66977	2.92562	1.73023	1.62399	2.39802	1.3118	1.41972	5.01867	4.79873	6.63721	6.03548	7.96988	6.65527	4.61559	6.3327	7.13007
2::LmxM.15.0200	21	14	58	7.93606e-08	46.8086	PCF XL	PCF nonXL	60S ribosomal protein L13a, putative	16.0346	18.9193	31.2178	0.872042	1.61534	1.62972	1.51296	0.501857	0.811299	0.868223	0.39177	0.80842	0.286522	0.627411	0.499736	0.435636	0.657498	0.746949	0.804651	0.295776	0.656878	3.32454	4.0647	4.57581	0.908582	1.25461	2.18028	1.55631	0.764988	1.17569
2::LmxM.30.2280	5	4	34	8.75652e-08	9680.53	PCF WC	PCF nonXL	ADP-ribosylation factor, putative	2.74465	2.54638	1.69516	0.282627	0.149287	0.0741984	0.245165	0.0992503	0.332193	0.213923	0.0187155	0.753037	0.00193329	0.00158925	0	0.0576797	0.0252552	0.125201	2.2149	0.518969	0.435184	10.023	9.28284	14.7943	10.9806	10.3242	12.5462	3.92566	8.64285	6.94516
2::LmxM.12.1130	15	14	59	8.9884e-08	24.4242	PCF WC	PCF nonXL	NADH:flavin oxidoreductase/NADH oxidase, putative	3.50017	4.29255	6.22178	0.722908	0.827076	0.616511	1.57665	0.704234	0.90402	4.7035	2.46844	2.21085	0.673007	0.184315	0.349433	1.08879	0.694511	0.641216	1.21065	0.900859	0.96046	7.88264	7.4631	14.1283	4.42633	5.91665	13.7571	3.15222	4.63803	3.18372
2::LmxM.36.2380;2::LmxM.36.2390	10	9	56	9.06708e-08	13.8235	META WC	META XL	sterol 24-c-methyltransferase, putative	2.06184	2.8761	1.85487	0.618446	0.819699	1.05727	1.18389	0.651525	0.996968	1.37867	1.88279	0.628111	1.22212	1.21821	0.952483	1.89021	0.801313	1.02811	2.02612	1.61906	1.23883	8.33901	7.52963	8.58905	8.72782	11.7595	14.0081	4.81121	5.71557	2.51355
2::LmxM.34.4940	4	4	38	9.14011e-08	28.3031	PCF XL	PCF nonXL	hypothetical protein, conserved	10.9937	11.2845	10.6426	2.6962	4.05662	2.83054	1.6448	0.936644	1.41009	2.13165	2.4562	8.1065	0.592853	0.279238	0.291059	0.541065	1.06062	0.431064	1.29612	1.02773	0.845858	5.29872	4.88777	5.53688	3.366	3.68562	4.40012	1.45417	2.91838	2.89667
2::LmxM.33.3980	4	3	45	9.1999e-08	115.648	AMA(Mø) WC	META XL	nucleolar protein family a member-like protein	1.37022	1.67764	1.60046	0.114319	0.141215	0.194999	0.62506	0.445584	0.383587	0.14937	0.676595	0.102576	0.278475	0.337156	0.40703	0.124944	0.444681	0.312545	0.486506	0.245026	0.393074	5.94165	6.54859	8.5776	4.52293	5.38324	6.41176	39.4646	4.15249	8.4861
2::LmxM.34.1540	7	6	36	9.3729e-08	44.8795	META WC	PCF nonXL	rieske iron-sulfur protein precursor, putative	4.48204	4.1033	3.8229	0.428015	0.483119	0.539853	0.51815	0.175561	0.63754	2.32794	0.192471	0.474804	0.192736	0.319159	0.230981	0.529525	0.414357	0.326286	2.16525	1.12156	1.41228	8.03346	7.34283	7.71929	8.80613	10.3015	14.2323	4.12393	6.25147	8.29125
2::LmxM.24.0850	16	15	84	9.58333e-08	11.0368	META WC	PCF nonXL	triosephosphate isomerase	3.28974	2.36495	2.36156	1.32624	1.37688	1.61407	2.16442	1.08161	1.99564	2.31164	2.71121	2.89645	0.780822	1.45257	1.1597	1.56509	1.31306	1.06089	1.0122	1.1617	1.78719	4.05764	3.4133	5.40128	9.96894	10.1078	17.3723	4.54765	5.43108	2.91239
2::LmxM.28.2740;2::LmxM.28.2750partial	22	20	74	1.0598e-07	34.2839	PCF WC	AMA(Mø) XL	activated protein kinase c receptor (LACK)	4.22982	5.42829	9.38746	0.443236	1.24574	1.21526	0.389306	0.338549	0.44043	2.07356	0.805258	2.68004	1.43392	1.35252	1.17838	1.81968	1.72406	0.743591	0.933711	0.534812	0.639294	11.6894	12.8318	15.5321	3.60506	3.6573	5.36575	3.65414	2.4668	2.16068
2::LmxM.31.3230	2	2	9	1.08963e-07	Infinity	META WC	AMA(LD) XL	dynein light intermediate chain, putative	0.136273	0.0188083	0.0284398	0.294512	0.0871116	0.106674	1.16404	3.5541	4.23846	0	0	0	0	0	0	0.181902	0	0.385272	7.95953	5.34271	5.10043	8.32954	4.87715	6.73814	12.0673	10.3773	12.3894	6.79765	9.14217	0.683039
2::LmxM.08.0550;2::LmxM.33.2430	16	12	49	1.09144e-07	19.0484	PCF WC	PCF nonXL	translation initiation factor-like protein	2.97546	2.95333	3.2406	1.06455	1.49128	1.1048	2.06012	0.690219	1.03913	2.13902	1.20046	0.709599	0.764991	0.732237	0.647626	1.09813	0.861723	0.609501	3.38109	1.41829	2.11961	12.3546	12.2629	16.2385	5.40663	7.4462	4.53563	3.08465	3.92172	2.44735
2::LmxM.27.0290	2	2	25	1.10734e-07	113.944	AMA(Mø) WC	PCF nonXL	acyl carrier protein, putative	1.31991	1.64866	2.97357	0.10031	0.228699	0.178253	0.719473	0.142391	1.02276	5.0475	1.16956	4.08129	0.0489595	0.174888	0.0275973	0.170143	0.504374	0.211294	0.781451	0.186839	0.316414	7.92263	7.063	9.02977	6.31626	12.5603	7.40315	6.83317	7.53005	14.2873
2::LmxM.21.0125	15	11	46	1.11868e-07	78.7826	PCF XL	META nonXL	DNA topoisomerase 1A	18.4516	19.8655	38.6915	0.646926	0.623916	1.01076	0.4468	0.17646	0.510996	1.90974	0.852283	2.32136	2.38706	0.943242	1.07918	0.527864	0.322056	0.127563	0.509368	0.230074	0.290305	0.418491	0.732627	0.763844	0.636191	0.941558	1.06987	1.57273	1.07824	0.861822
2::LmxM.36.6270	5	5	30	1.18587e-07	50.6278	META WC	PCF nonXL	chaperone protein DNAj, putative	1.12375	0.690528	0.785474	2.67837	1.44075	1.06655	4.23381	1.532	1.73149	0.212137	0.357379	0.327596	0.209956	0.280747	0.358644	1.8146	0.428601	0.835587	1.04561	2.3602	1.79319	4.97378	3.58663	5.73416	7.90251	10.0151	25.0829	5.56358	7.60391	4.23039
2::LmxM.02.0460	20	19	55	1.20169e-07	7.82072	META WC	META XL	hypothetical protein, conserved	4.32196	3.96002	3.64013	1.58599	0.904407	0.778687	2.34051	1.43085	1.0322	1.74115	2.45986	2.53685	0.960719	1.40875	1.86939	0.944527	1.08756	1.7864	2.4219	2.02802	2.30861	6.68327	6.2477	7.15274	7.68639	8.73499	9.14516	3.78682	5.69916	3.31531
2::LmxM.22.1370	8	7	28	1.28498e-07	213.659	PCF nonXL	PCF XL	intraflagellar transport protein-like protein	0.0545556	0.0540378	0.0880264	3.96325	4.26155	5.40732	0.189721	5.04018	1.69455	0.0400599	0.27354	0.016806	7.49406	17.5593	16.9562	4.43133	9.09723	12.5133	1.54883	4.6606	3.52298	0.152137	0.0972806	0.114538	0.165403	0.19109	0.175979	0.11852	0.0669388	0.0507163
2::LmxM.08_29.1160	16	16	68	1.30871e-07	46.3874	META WC	AMA(Mø) XL	tryparedoxin	2.17696	7.12872	0.950223	0.527243	0.382001	0.413407	0.253757	0.23991	0.320149	0.565062	2.32292	3.42268	0.659229	1.16212	0.563572	0.460863	0.825612	0.747555	0.395563	0.457523	0.441271	5.40488	5.22172	3.86724	10.8341	13.7735	13.1432	8.08782	8.22763	7.02356
2::LmxM.05.1210	2	2	21	1.35571e-07	140.912	META nonXL	PCF XL	protein phosphatase type 1 regulator-like protein	0.0931883	0.0419362	0.057852	9.81368	4.2896	6.68499	0.598433	6.85618	8.48285	1.01897	2.70002	0.368402	3.91991	2.87308	7.41425	7.13727	7.29951	12.756	2.25059	5.61794	8.55447	0.0979405	0.0786358	0.142445	0.0783362	0.15037	0.0334584	0.337176	0.108511	0.143994
2::LmxM.22.0180	16	14	71	1.37033e-07	31.9575	META WC	PCF nonXL	hypothetical protein, conserved	1.72285	2.05112	1.55728	0.891714	0.96176	1.14736	0.970188	0.592556	0.605008	1.11318	0.481368	0.709005	0.315865	0.429811	0.582892	0.54379	0.865072	0.532806	1.63029	0.940708	1.03762	8.52734	5.0701	7.85272	15.975	11.1081	15.3747	8.10688	7.03499	1.26803
2::LmxM.25.0520	5	5	32	1.38343e-07	141.545	PCF XL	PCF nonXL	RNA-binding protein, putative	15.9431	13.9015	28.0283	2.59127	3.21643	2.77013	2.88759	1.40244	1.56746	1.48384	2.32546	5.8875	0.123507	0.188567	0.0967917	1.06403	0.666513	1.12079	1.06865	0.699431	0.52101	1.15575	1.55148	1.36398	2.3172	1.70125	0.430623	1.19073	1.66582	1.06881
2::LmxM.36.3270	9	9	55	1.40461e-07	153.458	PCF XL	PCF nonXL	60S ribosomal protein L22, putative	26.1869	30.147	20.3638	1.30717	1.8449	1.18644	1.0641	0.272283	0.390612	0.11809	0.073584	0.616241	0.0846099	0.109859	0.305328	0.191421	0.165526	0.327202	0.162621	0.175069	0.667043	3.93998	2.7656	3.06222	1.06008	1.08729	0.882519	0.2668	0.583655	0.592116
2::LmxM.06.0410;2::LmxM.34.3350	13	11	40	1.44921e-07	13.3358	PCF XL	PCF nonXL	60S ribosomal protein L19, putative	12.931	14.9462	17.1978	1.87882	2.48999	2.0768	2.63233	1.35033	0.992685	1.468	1.68995	1.32279	1.47207	1.00052	0.907415	1.0168	1.41156	1.63472	2.26545	2.00089	1.55101	4.70181	4.18888	5.54654	1.27789	1.60146	2.15075	3.36281	1.40743	1.52537
2::LmxM.18.1400	4	4	31	1.54129e-07	21.6571	PCF XL	PCF nonXL	60S ribosomal protein L34, putative	14.3217	16.0896	16.0064	3.58971	5.55119	4.48192	3.17224	1.8197	1.82355	0.497678	0.265545	1.45755	0.909685	0.4206	0.813019	1.78053	2.08219	1.50799	0.81703	0.702558	0.881009	3.93104	3.70427	6.23308	1.00433	1.14861	2.30202	1.08736	0.702312	0.895511
2::LmxM.05.0890	5	4	13	1.6315e-07	32306.6	PCF WC	AMA(LD) XL	hypothetical protein, conserved	1.03169	3.14891	5.46182	3.08358	0.604093	1.31508	0.277421	0.769378	1.63449	0	0.000923823	0.000470084	0.40279	6.05446	1.73516	0.19983	2.03945	1.43561	0.505105	0.51246	0.268749	6.09863	13.5982	25.3356	4.16011	10.7288	2.35943	0.208632	1.5844	5.44468
2::LmxM.36.0740	21	19	59	1.64298e-07	61.1738	PCF XL	PCF nonXL	hypothetical protein, conserved	15.9498	17.1143	26.6579	1.27748	5.46693	6.93286	2.39319	1.41744	1.52871	0.541099	0.682438	2.24106	0.295538	0.306798	0.373931	1.03905	0.587635	0.579894	0.485386	0.379811	0.428843	2.51717	1.68889	1.98538	1.94876	2.07833	1.21336	0.717949	0.700394	0.469706
2::LmxM.25.1540;2::LmxM.10.1200	10	8	25	1.65639e-07	101.578	PCF XL	PCF nonXL	hypothetical protein, conserved	3.22954	8.06887	13.1269	1.21094	2.30289	2.34317	6.60537	2.66112	2.35006	1.05965	0.398332	0.829866	0.0346192	0.0608572	0.144983	0.365233	0.179459	0.240162	5.29498	0.798604	0.90654	7.96314	4.86491	5.60077	6.18978	6.58269	4.33345	3.54273	4.27807	4.43227
2::LmxM.32.1070	9	8	65	1.69893e-07	31.5665	PCF XL	META nonXL	hypothetical protein, unknown function	8.11509	10.4701	19.7085	0.415787	0.977033	0.795483	0.551026	1.03556	0.945672	0.710299	2.55959	1.65641	2.6347	1.83241	1.48936	0.630972	0.412792	0.169348	0.831884	0.40051	0.418905	6.34281	5.60636	8.17954	5.44432	7.03217	4.01124	2.14233	2.77055	1.70923
2::LmxM.14.1270	5	4	22	1.74534e-07	80.2619	PCF WC	PCF nonXL	ubiquitin/ribosomal protein S27a, putative	11.3196	8.33435	8.14145	1.37145	4.42473	3.48215	1.77871	0.882446	0.755139	0.530599	0.165877	1.98379	0.115787	0.190887	0.136248	0.447503	0.442304	0.413787	1.09829	0.819215	1.7926	12.2625	10.4435	12.8437	2.75818	3.11872	2.79111	1.74315	3.11284	2.29937
2::LmxM.28.2430	25	22	58	1.75567e-07	11.2265	META WC	META XL	vacuolar ATP synthase subunit b, putative	1.80344	1.71278	3.0223	0.5012	0.875859	0.965119	0.489363	1.32598	0.910194	0.789545	0.712532	1.59815	1.80595	3.19252	3.16421	0.882831	2.37761	1.70688	0.933312	1.17576	0.930802	7.36676	5.49402	8.72706	9.2666	9.27229	7.75553	4.92161	7.3194	9.00039
2::LmxM.31.1000	19	16	56	1.77429e-07	16.4289	PCF WC	PCF nonXL	chaperonin containing t-complex protein, putative	1.93145	1.3691	1.85614	1.57296	2.13918	1.48337	1.4084	1.56266	1.5391	1.63158	0.901301	1.15487	0.814296	0.520406	0.660893	4.18654	0.990235	2.58964	1.41832	1.16258	1.09945	12.9541	8.46544	11.3659	6.70768	7.80429	6.79804	4.42197	6.70919	2.78093
2::LmxM.07.0060	13	13	45	1.78714e-07	15.6327	META WC	AMA(Mø) XL	cytochrome c1, heme protein, mitochondrial precursor, putative	6.92502	6.37746	5.35123	1.11785	1.01838	1.47516	0.337166	0.729485	0.513882	0.945541	2.10865	1.45581	3.51056	4.27386	2.29813	0.86731	2.09832	0.540011	0.764188	0.852497	0.800167	6.03365	6.53653	4.92735	6.88235	9.64506	8.18064	2.26176	4.41078	6.7612
2::LmxM.32.1955	5	5	36	1.79277e-07	40.154	PCF XL	PCF nonXL	60S ribosomal protein L37	13.2481	17.6556	16.8039	0.418581	1.14642	0.780133	1.62181	0.394301	0.77411	0.679213	0.120781	0.44251	0.231153	0.464193	0.492769	0.365928	0.52639	0.929099	0.645342	0.761798	0.832122	9.52525	7.84912	10.7649	2.02271	2.72672	1.67988	1.43692	1.38871	3.27152
2::LmxM.18.1640	4	4	75	1.8158e-07	164.07	META WC	AMA(Mø) XL	hypothetical protein, conserved	2.90266	2.92094	3.71768	0.649341	0.358857	0.208806	0.13636	0.0697912	0.155307	1.6578	3.92061	1.16572	0.126244	0.429643	0.12673	0.275884	0.285731	0.291551	0.380783	0.756806	0.540692	6.77973	4.54513	2.55639	12.4816	11.7817	35.0413	3.68142	1.64926	0.405505
2::LmxM.28.2260	14	12	58	1.90879e-07	86.5456	AMA(LD) XL	PCF nonXL	glycosomal membrane protein, putative	3.40628	12.7335	2.8017	0.482711	0.441347	0.600716	0.552403	0.162504	0.431198	5.71302	9.96081	23.4511	0.218664	0.0564084	0.177001	0.483104	0.102783	0.122103	1.64554	0.834084	0.855605	2.38779	1.82942	3.76034	5.78449	5.04543	8.11131	1.9751	3.12135	2.75221
2::LmxM.28.2770;2::LmxM.26.2250;2::LmxM.28.2780	66	60	84	2.22759e-07	10.1931	PCF WC	AMA(Mø) XL	heat-shock protein hsp70, putative	1.92442	2.39771	2.89509	0.732498	1.03462	1.05271	0.779174	0.69079	0.87674	4.90406	0.912	1.88405	1.46191	2.24848	1.88814	1.26291	1.21586	1.08863	1.7656	1.20697	1.41792	6.02806	8.21798	9.67426	6.4985	8.70511	8.19838	6.36516	7.74809	4.92417
2::LmxM.04.1230	26	23	63	2.34853e-07	11.7999	META WC	AMA(Mø) XL	actin	2.61775	2.18915	2.68402	1.1038	0.619432	0.643931	1.1039	0.60205	0.508993	2.35757	1.73436	5.6739	1.94134	0.953074	0.952498	1.68444	0.878307	1.33081	2.0336	1.43188	1.57546	5.80263	4.51099	7.23747	6.86494	7.32486	11.9462	8.33518	7.47215	5.88528
2::LmxM.23.0360;2::LmxM.03.0480	28	25	68	2.4074e-07	23.2514	PCF WC	AMA(Mø) XL	NADP-dependent alcohol dehydrogenase, putative	1.91	2.22465	2.38896	0.694009	0.857219	0.953331	0.305738	0.566746	0.436468	2.91845	1.0317	2.1441	1.65885	2.64672	1.09319	1.52612	1.62592	0.626824	1.97714	0.899331	1.07284	11.1489	6.83002	12.4561	6.69065	8.6749	9.61263	6.37375	5.83441	2.82035
2::LmxM.32.2500	4	4	27	2.50506e-07	80.7978	META WC	PCF nonXL	hypothetical protein, conserved	3.754	11.973	16.2631	0.32395	0.198909	0.170352	1.10586	0.780081	0.851581	0.684218	0.205523	0.763819	0.279591	0.0892768	0.0825026	0.341814	0.33327	0.0443406	1.24469	0.996423	1.32177	3.86998	4.4506	6.20298	10.1451	19.1065	7.21811	2.56208	3.44331	1.19318
2::LmxM.28.0540	10	9	48	3.06539e-07	353.831	PCF XL	META nonXL	ribosomal protein S26, putative	28.839	31.6134	27.4553	0.443497	1.07601	2.10275	1.26099	0.311663	0.940361	1.34488	0.11749	0.0525693	0.0713929	0.0840723	0.12066	0.0608056	0.130939	0.0567004	0.159742	0.130328	0.193889	0.378382	0.338925	0.382469	0.121925	0.165347	0.128634	0.569376	0.692891	0.655641
2::LmxM.36.3410	2	2	13	3.11597e-07	2774.4	AMA(Mø) WC	AMA(LD) XL	short chain dehydrogenase-like protein	0.567617	1.0084	0.723914	3.7083	1.39163	0.796613	0.549901	0.59634	0.366745	0	0.0104134	0	1.32648	2.92428	0.107904	0.985077	1.80822	0.210912	0.858312	1.38432	1.4154	11.967	5.76463	10.6402	7.41539	8.71337	5.86771	3.70609	7.22281	17.962
2::LmxM.29.0730	9	7	47	3.25587e-07	33.1328	PCF WC	PCF nonXL	co-chaperone GrpE, putative	2.31436	2.12437	2.12197	1.58356	0.786718	0.965547	0.468753	0.305542	0.56357	2.05021	0.337457	3.2936	0.176797	0.506329	0.236374	0.447832	0.491089	1.04325	1.13112	0.881291	0.917188	11.375	8.27535	10.8153	8.52329	7.69219	6.67656	5.44688	7.969	10.4795
2::LmxM.23.0690;2::LmxM.36.1920	21	17	66	3.31405e-07	10.8506	AMA(Mø) nonXL	PCF nonXL	3-ketoacyl-CoA thiolase-like protein	1.62431	1.8947	1.42305	1.52037	0.953746	0.608726	4.09731	2.28843	2.27152	2.67864	0.872093	1.25889	0.657886	0.470734	0.832857	1.29696	1.03486	1.97311	7.88758	5.7064	7.68917	5.22508	2.70665	4.48116	6.16443	5.94481	7.00681	6.61984	7.9442	4.86571
2::LmxM.34.3100	41	39	57	3.31663e-07	33.6851	PCF XL	AMA(LD) XL	ATP-dependent RNA helicase, putative	14.6673	16.6917	26.5383	1.07599	2.46323	2.91763	1.93621	1.43131	1.58262	0.337839	1.01746	0.363484	2.36522	1.56397	0.93519	1.52415	1.31955	0.468669	0.607769	0.543862	0.639409	3.17866	3.32266	3.5771	1.80466	2.35901	1.67404	1.08807	1.26089	0.744127
2::LmxM.28.1260;2::LmxM.34.2430	3	2	2	3.54041e-07	Infinity	AMA(Mø) XL	PCF XL	hypothetical protein, conserved	0	0	0	0.0509811	0.00404632	0.0933978	35.7878	23.5152	13.7536	0.337789	0	0.00714788	0	0	0	0.0287407	0.000499662	0.0143579	7.32544	5.6974	6.47448	0.00402683	0.0199524	0.0158904	0.00301565	0.00744911	0.00385562	4.0614	1.22074	1.57285
2::LmxM.01.0410;2::LmxM.08_29.1630	24	22	79	3.55054e-07	30.1863	PCF XL	PCF nonXL	unspecified product	14.2481	20.0708	15.4075	2.74863	4.68228	3.49074	3.52801	1.52154	2.13603	1.09947	0.612654	3.43224	0.454739	0.499187	0.693388	0.719404	0.83187	0.92021	1.08599	0.875857	0.774843	3.57542	4.06888	3.83398	1.26285	1.46581	1.5609	0.946182	1.02349	2.42902
2::LmxM.28.0730;2::LmxM.13.1290	9	7	52	3.81825e-07	55.8094	PCF XL	PCF WC	hypothetical protein, conserved	22.3525	23.4007	22.4233	1.3223	1.51269	3.22121	4.03961	1.5822	1.92218	0.839384	0.380504	1.37812	0.943275	1.57024	1.2081	0.614033	1.14272	1.45492	1.43396	1.00982	0.70559	0.309861	0.436643	0.475091	0.375872	1.19992	0.471798	1.13939	0.504846	0.62926
2::LmxM.27.1870	14	13	36	3.86625e-07	9.05056	META WC	AMA(Mø) XL	trypanothione synthetase, putative	4.17072	4.44618	5.15465	0.755599	0.512112	2.1812	0.551464	0.70622	1.21481	4.52757	4.21039	4.57829	3.43821	2.061	4.45492	0.907706	0.81317	0.90845	1.20816	0.642563	1.04613	6.50981	5.05536	7.2695	6.54654	8.32894	7.50193	2.92873	4.95712	2.41255
2::LmxM.31.3900	16	15	58	3.86996e-07	57.8353	PCF XL	PCF nonXL	60S ribosomal protein L2, putative	17.1301	16.2805	22.3013	2.99959	4.40731	3.80743	3.36405	1.30704	1.28638	2.04546	0.195716	0.299004	0.213179	0.279943	0.470164	0.576182	0.610358	0.485687	0.450696	0.379991	0.425873	3.29903	7.21543	3.41279	1.1132	1.7249	1.13891	0.899055	0.661349	1.21938
2::LmxM.04.0370	2	2	31	4.09331e-07	199.93	PCF XL	PCF nonXL	hypothetical protein, conserved	21.2758	15.8792	9.59086	1.14144	1.18122	1.53182	1.04593	0.747758	1.15892	0.980181	0.209423	0.470896	0.0151724	0.143469	0.0751699	0.867679	0.214195	0.361317	5.69031	3.05745	2.38981	7.55715	5.4917	1.85997	4.32052	2.73007	1.6238	2.92637	3.09497	2.36738
2::LmxM.32.1610	9	8	33	4.10359e-07	85.0174	META WC	PCF nonXL	peptidase M20/M25/M40, putative	1.94085	7.09251	3.45636	0.25181	0.373811	1.03932	1.64704	0.91964	0.687639	1.32252	0.146234	0.488672	0.0557511	0.170341	0.131677	0.460606	0.426849	0.0984263	1.68649	0.877273	0.960701	9.70954	7.02693	12.3597	10.5059	9.61777	10.293	5.1234	6.65215	4.47715
2::LmxM.15.1160	21	3	94	4.11646e-07	44.1033	META WC	AMA(LD) XL	tryparedoxin peroxidase	3.66383	3.41666	1.54864	0.754082	0.213502	0.216635	0.658423	0.487483	0.290223	0.670418	0.184823	0.0791376	0.482	0.305616	0.367643	0.5092	0.509264	0.686753	1.18057	0.200442	0.145361	9.0733	6.7039	10.3786	10.981	12.7774	17.4508	6.06348	6.38251	3.61836
2::LmxM.15.0130	2	2	12	4.18532e-07	576.435	PCF nonXL	AMA(Mø) WC	ATP-dependent RNA helicase, putative	0.407416	0.26277	0.812264	3.37918	8.23927	4.90889	2.01036	5.59919	1.37189	0.0214072	1.20469	0.0104122	18.5447	10.3897	9.49438	9.98273	13.7995	3.05231	1.82288	3.01132	1.34303	0.0344474	0.0407551	0.0297547	0.0242368	0.032501	0.10337	0.0223693	0.0226404	0.0216565
2::LmxM.25.1770	12	12	34	4.29201e-07	9.6286	PCF WC	META nonXL	3-oxo-5-alpha-steroid 4-dehydrogenase, putative	3.25472	2.57716	2.42137	1.03728	1.66524	1.66791	1.24807	1.20892	2.1372	2.66606	1.336	1.41442	0.879534	1.09321	1.08705	0.515887	0.714093	1.24565	4.04175	3.20417	3.62623	7.55257	6.63183	9.65248	6.01724	6.75901	8.58984	2.44957	5.70741	7.59813
2::LmxM.27.0600	2	2	2	4.29441e-07	126.486	PCF nonXL	PCF WC	hypothetical protein, conserved	0.123847	0.225584	0.182872	7.47696	12.9982	5.00395	2.04475	3.18087	1.09689	0.0221447	0.875221	0.307344	6.47227	14.1569	13.8024	2.90539	8.13475	15.3451	0.655261	2.16863	1.83744	0.076803	0.0669644	0.128448	0.119	0.215726	0.0884672	0.126257	0.0949357	0.0666228
2::LmxM.26.0880	11	9	68	4.31429e-07	113.029	PCF WC	PCF nonXL	40S ribosomal protein S16, putative	13.3448	11.1143	7.84654	1.28151	2.56052	1.8637	1.54168	0.473311	0.413327	0.255203	0.242404	2.98129	0.0761619	0.132732	0.10609	0.433345	0.453125	0.415021	0.998904	0.552729	0.768437	9.40592	14.1195	12.0769	2.83734	4.58618	2.22658	1.39464	3.06667	2.43101
2::LmxM.36.1640	13	13	51	4.32008e-07	470.493	PCF XL	AMA(Mø) nonXL	universal minicircle sequence binding protein (UMSBP), putative	26.0215	21.2134	26.5085	1.48189	2.4984	2.10668	6.76498	2.63567	1.09783	0.136268	0.141918	1.9715	0.0155689	0.165632	0.244886	0.17697	0.101659	0.167911	0.0413749	0.0629306	0.0524312	1.6113	2.36713	1.62401	0.150399	0.0743339	0.201448	0.149624	0.123886	0.0898502
2::LmxM.11.0960	24	19	68	4.35956e-07	36.8013	PCF XL	PCF nonXL	40S ribosomal protein S5	15.1479	15.3618	28.6423	1.82901	2.54591	1.86166	2.26387	0.727766	0.615781	0.562492	0.769987	1.59739	0.329139	0.487415	0.790781	0.358919	0.678689	1.09973	0.433863	0.426668	1.05387	4.5453	3.20735	6.43874	1.58708	1.5148	2.00891	1.18503	0.945493	0.982337
2::LmxM.32.2740	6	5	11	4.79368e-07	273.754	PCF WC	AMA(LD) XL	translation initiation factor IF-2, putative	6.74103	7.21372	7.17451	1.31361	2.16105	0.919565	0.79942	0.391773	0.411526	0.0937174	0.00471675	0.0768114	0.125249	0.472641	0.0429528	1.14164	0.390605	0.299934	0.619404	0.439669	0.498261	12.4922	18.2274	17.2545	4.16729	5.29838	2.16474	2.41479	3.57418	3.07474
2::LmxM.34.1880	16	14	62	4.90129e-07	31.5627	PCF XL	PCF nonXL	60S ribosomal protein L5, putative	13.8291	14.0413	19.4827	1.65443	2.4247	2.4057	3.02549	1.43904	1.3557	1.35941	0.59058	4.63691	0.450319	0.439421	0.610547	0.662105	0.778278	1.17964	0.698758	0.576241	0.636881	5.43047	5.78196	6.14353	1.74795	2.01983	2.65079	0.878983	1.49126	1.57796
2::LmxM.08_29.2460	21	21	70	5.0771e-07	157.629	PCF XL	PCF nonXL	60S ribosomal protein L13, putative	19.1173	18.7365	23.8077	1.12502	2.33579	3.19207	1.2235	0.71783	1.12858	0.505784	0.391466	6.41002	0.184608	0.112839	0.0937329	0.390678	0.45072	0.338173	0.388465	0.218049	0.322541	3.50396	4.11199	4.99297	0.961374	1.15778	1.75766	0.619048	0.771673	0.932181
2::LmxM.05.0500	36	35	58	5.4502e-07	14.7546	META WC	AMA(Mø) XL	ATPase alpha subunit, putative	4.98989	4.92544	5.07225	1.87053	0.441473	0.796411	0.553058	0.473508	0.509881	1.53784	0.705526	0.859929	2.49712	2.08084	1.42113	2.10933	1.31705	0.519098	1.32106	0.899309	0.848422	5.93012	6.42404	8.85402	6.64958	8.66671	7.35338	4.27931	5.51247	10.5813
2::LmxM.27.1805;2::LmxM.27.1807	41	39	65	5.69431e-07	15.8377	META WC	AMA(Mø) XL	glycosomal phosphoenolpyruvate carboxykinase, putative	1.67128	1.98205	1.60514	1.52239	1.00459	0.955899	1.22606	0.597447	0.67454	0.748844	0.833305	3.42055	1.02259	1.81328	1.38783	1.05169	1.00956	0.794389	1.94646	1.31177	1.54386	3.50973	3.65074	5.96489	13.8726	11.4797	14.211	6.86144	8.22576	4.10061
2::LmxM.21.1050	16	15	68	6.10271e-07	19.4167	PCF WC	AMA(Mø) XL	60S ribosomal protein L9, putative	7.68355	7.69127	7.13504	1.40139	1.61612	0.979128	0.727651	0.375974	0.619966	3.24767	0.985237	5.18026	0.856092	0.83039	2.18658	0.798086	0.931153	1.3549	0.985961	0.650709	0.977821	10.0294	10.7862	12.6509	3.25945	3.73822	6.31845	1.62394	1.92776	2.45073
2::LmxM.14.0150	3	2	9	6.11009e-07	128163	PCF WC	PCF nonXL	60S ribosomal protein, putative	1.38202	1.44748	0.302327	0	0.126232	0.0730397	0.367097	0.0416823	0.309513	4.87399	0.0913015	0.598404	0.000328178	0	0	0.00361429	0	0	0.411251	0.201369	0.201814	20.4345	10.0133	11.6126	11.3792	6.54539	7.01544	2.67027	8.24849	11.6494
2::LmxM.36.1260	38	35	90	6.17842e-07	13.0743	META WC	META nonXL	fructose-1,6-bisphosphate aldolase	3.94215	4.43083	3.26508	1.10469	1.11126	1.0892	1.44546	0.825668	0.782937	1.11113	0.471709	2.73484	1.08739	1.34716	1.01097	1.15967	1.07535	0.63305	2.54036	1.68341	1.89468	4.98579	3.54705	5.47455	11.371	11.7956	14.3315	4.90745	5.79252	3.04753
2::LmxM.22.1290	6	6	41	6.18178e-07	107.135	PCF WC	PCF nonXL	ribonucleoside-diphosphate reductase small chain, putative	6.63568	3.23242	5.30758	0.20559	0.325835	0.329769	0.857379	0.185767	0.491992	1.02302	0.192845	4.02382	0.0899381	0.225806	0.068992	0.358157	0.128753	0.547828	0.338667	0.336201	0.493204	10.5292	10.6928	19.9968	4.82923	5.97306	7.75392	5.05885	5.75992	4.007
2::LmxM.34.3340;2::LmxM.31.1965	14	13	37	6.18406e-07	18.0136	META WC	META XL	6-phosphogluconate dehydrogenase, decarboxylating, putative	1.75331	2.25981	2.04819	0.633052	0.403036	0.640871	2.85791	1.11619	1.13449	4.59144	1.1463	0.661613	1.12531	0.846286	0.761883	1.04597	0.603618	0.63558	1.2404	1.01452	0.966408	6.65349	5.80669	8.97087	8.07695	10.4688	11.6623	4.84816	7.98747	8.03906
2::LmxM.32.1460partial	5	4	33	6.19645e-07	271.854	PCF XL	PCF nonXL	hypothetical protein, conserved	25.0389	24.7216	33.4612	0.170219	0.30645	0.301605	1.8754	0.215238	0.410876	0.233456	1.02134	0.0954077	0.0483424	0.0733937	0.18439	0.224092	0.163192	0.318097	0.130408	0.156597	0.140749	3.41594	1.49356	2.48026	0.606418	1.10039	0.633231	0.184223	0.120244	0.674813
2::LmxM.30.1220	29	24	31	6.23238e-07	10.9754	AMA(Mø) WC	META XL	vacuolar-type proton translocating pyrophosphatase 1, putative	4.34829	4.2119	7.13715	0.815276	0.69652	0.710927	1.02664	0.656137	1.36289	1.77363	0.495519	1.82107	0.928004	1.29152	1.23691	0.769362	1.22479	0.767467	2.77334	1.3242	1.68311	4.35554	4.91524	6.94717	5.80306	7.32896	9.20006	4.65116	6.76311	12.9811
2::LmxM.21.0920	8	4	49	7.16081e-07	27.823	META WC	PCF nonXL	histone H2A, putative	2.17453	3.23182	3.26714	0.872533	1.35449	2.70463	0.500735	0.370348	0.684589	1.24691	1.57949	1.9479	0.247632	0.847947	0.146127	0.628181	1.58411	0.346204	0.711853	0.558876	0.657155	7.19461	5.89492	6.84782	9.86096	10.3134	14.3737	3.14257	5.23727	11.4716
2::LmxM.12.0530	23	22	53	7.46065e-07	23.7416	META WC	AMA(Mø) XL	glucose-6-phosphate isomerase	4.27557	8.84847	2.88409	0.46535	0.363487	0.456194	0.657009	0.295235	0.310354	2.30903	0.657932	9.3104	0.434604	0.533084	0.524969	0.74102	0.507775	0.941987	0.976001	0.635802	0.890557	3.63524	3.40311	4.70902	9.7557	8.60345	11.6169	6.21327	8.28	6.76437
2::LmxM.06.1050	4	3	45	7.62761e-07	20.2485	META WC	AMA(Mø) XL	protein disulfide isomerase	2.67412	3.93308	4.64799	1.69701	1.11104	0.899805	0.414675	0.991466	0.484429	2.58193	1.98282	2.34565	1.75577	2.39228	2.01329	1.17921	1.73336	2.39508	0.827279	1.02895	0.902702	5.4787	3.43897	7.13927	6.92501	12.0744	19.2818	2.7519	3.57614	1.34194
2::LmxM.18.0230;2::LmxM.33.1090	7	3	28	7.98041e-07	8437.67	PCF XL	PCF nonXL	60S ribosomal protein L7, putative	23.0148	18.6888	17.7004	0.0515161	0.515578	0.17899	1.63665	1.47584	2.58868	0.15669	1.2594	6.26638	0.00704032	0	0	0.289345	0.0132154	0.0887676	0.243798	0.108139	0.396891	3.80225	3.93874	4.48413	2.59384	2.28714	5.02855	0.813814	1.39345	0.977258
2::LmxM.30.0080	5	5	25	8.07949e-07	146.611	PCF XL	PCF nonXL	hypothetical protein, conserved	15.0089	16.5488	23.844	2.92609	5.00731	3.90964	5.17977	3.08155	2.40946	0.301724	0.129468	3.15734	0.0847899	0.16916	0.123931	0.357564	0.273691	0.581911	0.174468	0.185653	0.204744	2.65717	1.65659	4.33701	1.19597	2.97509	1.28411	0.784205	1.02101	0.428979
2::LmxM.03.0600	7	6	20	8.69189e-07	54.9504	PCF WC	PCF nonXL	arginine N-methyltransferase, putative	6.70354	5.78927	9.57324	0.93275	0.653558	0.573901	0.359446	0.252754	0.462001	1.43329	2.37755	0.760816	0.0913704	0.111147	0.618991	1.81398	0.272566	1.18421	0.729915	0.298363	0.492259	10.8716	14.8566	19.414	3.33786	6.08055	2.22148	2.35741	2.08183	3.29374
2::LmxM.25.1110;2::LmxM.11.1230	7	2	1	8.72137e-07	1052.21	META XL	PCF XL	hypothetical protein, conserved	0.00713494	0.0123622	0.0149093	25.3867	6.08191	4.73414	0.115611	2.99981	2.92163	0.0454666	0.144895	2.51366	3.59049	5.46807	3.16066	3.48351	5.86762	9.07299	7.16778	7.09108	7.22324	0.0143443	0.0278	0.00494909	0.0180863	0.0249842	0.0354074	2.25514	0.141234	0.374371
2::LmxM.25.0080	29	25	82	8.768e-07	85.3988	PCF XL	PCF nonXL	poly(A)-binding protein, putative	16.9742	19.7528	37.6025	0.896516	2.21552	2.92485	0.588454	0.41004	0.605463	0.769612	0.373065	4.68545	0.215192	0.362195	0.292994	0.49774	0.489379	0.454254	0.382893	0.276702	0.356238	1.63192	1.29476	1.90294	1.06825	0.843566	0.847051	0.716424	0.353142	0.215863
2::LmxM.11.0100	19	17	53	8.76921e-07	9.39827	META WC	META nonXL	seryl-tRNA synthetase, putative	7.24435	9.06303	5.42696	0.851892	0.973431	0.79458	1.57723	0.821677	0.780285	3.67478	2.13183	1.33839	1.69406	1.72077	1.27688	1.38073	0.520057	0.614976	2.69527	1.51787	1.44576	5.61251	4.98708	7.7613	5.11162	6.23795	12.2943	4.04336	4.00578	2.40133
2::LmxM.19.1160	21	20	41	9.55557e-07	12.6141	META WC	META nonXL	hypothetical protein, conserved	1.93272	2.03434	1.65472	0.867703	1.07785	1.10152	2.41615	0.648004	1.06444	2.06013	0.83964	5.26132	0.868121	0.847766	0.978309	0.705183	0.688023	0.844775	1.8469	1.21502	1.20152	7.52463	6.20957	5.89724	9.18415	12.1162	6.92988	7.30126	7.54213	7.14085
2::LmxM.29.3600	3	2	32	1.09189e-06	68.8393	AMA(Mø) WC	PCF nonXL	ATP synthase, epsilon chain, putative	3.7187	4.04707	3.89903	1.21262	0.463066	0.372031	0.387148	1.26999	0.986084	0.67411	0.151429	1.34054	0.0995284	0.111029	0.231732	0.361625	0.591874	0.122224	0.397956	1.20038	0.654653	11.8522	8.55077	6.98565	8.31984	5.55571	5.99608	4.08666	7.4792	18.881
2::LmxM.11.0590	9	8	37	1.26846e-06	427.978	AMA(LD) XL	AMA(Mø) XL	3-methylcrotonoyl-CoA carboxylase beta subunit, putative	0.923429	0.765708	1.11714	0.0340498	0.21778	0.130439	0.0705003	0.0302744	0.0762726	3.96172	3.79272	68.018	0.303139	0.118793	0.410762	0.16232	0.0607005	0.161102	0.217779	0.0684445	0.166051	2.0211	1.26901	1.61099	2.90573	2.91167	1.37798	2.15747	2.03121	2.90774
2::LmxM.07.0680	16	15	53	1.4034e-06	11.9223	PCF XL	AMA(LD) XL	40S ribosomal protein S9, putative	10.8232	13.0883	10.9173	1.15889	2.04066	2.0334	1.43938	1.30093	0.958117	1.03784	1.57039	0.313096	1.75875	1.5899	1.31895	1.34424	1.90676	2.22159	0.950532	1.02885	1.9223	6.93654	9.18032	9.62014	2.14967	2.57339	1.5479	2.52856	1.66225	3.07785
2::LmxM.04.0470	9	8	54	1.40751e-06	43.7546	PCF XL	PCF nonXL	60S ribosomal protein L11 (L5, L16)	11.3209	12.8673	8.52607	1.52724	1.4103	4.55434	2.02726	1.11905	2.01941	0.642189	0.307553	1.59685	0.238513	0.360763	0.1484	1.51659	0.495528	0.360524	2.33359	0.806101	0.935952	8.02869	8.62855	10.9465	2.60172	3.56718	4.09348	1.91001	2.11962	2.98985
2::LmxM.14.0800	2	2	26	1.42124e-06	Infinity	PCF WC	META XL	hypothetical protein, conserved	4.30897	11.0473	19.5801	0	0	0	0	0	0	0.365764	0	0	0	0	0	0	0	0	0	0.166439	0	18.3412	21.6998	19.922	1.84579	1.53742	0.224865	0.0661638	0.847044	0.047125
2::LmxM.31.2150	9	9	20	1.58866e-06	37.5709	AMA(Mø) nonXL	META XL	hypothetical protein, conserved	2.57636	3.75338	4.42252	0.295707	0.315311	0.393553	0.295569	0.344364	1.21044	0.60696	0.469626	2.337	1.28301	0.269805	0.229656	0.691117	0.18803	0.129498	13.5382	9.41662	14.7878	6.33325	6.46471	6.18787	2.84864	3.80846	6.76874	4.56954	3.21183	2.25239
2::LmxM.31.3010	26	25	48	1.62367e-06	7.411	META WC	AMA(Mø) XL	hypothetical protein, conserved,leucine-rich repeat protein, putative	1.3925	1.55835	1.63973	1.55177	1.46124	1.14201	1.32397	1.0538	0.908755	0.811288	0.530576	2.12693	3.02398	1.02589	0.968562	2.16424	1.29693	0.962069	2.29911	1.46442	1.61318	7.7821	7.15127	9.19354	8.09288	9.50917	6.75443	5.43321	6.39184	9.37224
2::LmxM.29.0180	4	4	25	1.63588e-06	41.3634	META WC	PCF nonXL	2-hydroxy-3-oxopropionate reductase, putative	0.617749	0.503796	0.650107	0.863917	0.444937	0.818708	0.677337	0.402274	0.720896	1.29458	0.582544	1.71027	0.29649	0.370574	0.748791	0.723745	0.73255	1.19381	0.498388	0.429344	0.683574	4.22139	4.24266	6.77184	5.53482	6.84507	46.1847	3.79581	4.01199	3.42731
2::LmxM.22.1500	2	2	20	1.63843e-06	14386.2	META WC	PCF nonXL	ATP-dependent DEAD/H RNA helicase, putative	5.19206	5.43446	6.67661	3.27037	7.3869	5.55299	0.864652	0.448172	1.03424	0.461805	0.0539494	0.000241068	0	0.000557609	0.000916196	0.397552	2.27437	1.18189	3.73982	2.54304	3.87769	3.5841	2.86309	5.19925	6.75213	8.58571	5.86462	2.39951	5.46374	8.89556
2::LmxM.36.5550;2::LmxM.24.0950	3	2	1	1.78495e-06	Infinity	PCF XL	PCF nonXL	hypothetical protein, conserved	18.9601	18.8884	23.4555	0.0703723	2.34042	1.76345	11.783	0.645373	0.424033	0.11558	0	0.0262456	0	0	0	0.247476	0.148231	0.334611	0.0015427	0.0192093	0.0377445	4.49131	3.92711	4.44074	1.62092	1.61603	2.28764	0.57277	0.818601	0.963609
2::LmxM.17.0470	5	2	0	1.78523e-06	10.2177	AMA(Mø) XL	PCF XL	hypothetical protein, conserved	1.12375	0.978997	0.844481	1.17885	2.88288	1.38786	16.2942	8.7933	5.02632	4.85706	5.98275	5.23865	1.53272	1.17324	0.767585	3.07267	2.70242	4.40031	1.8594	2.11853	1.72548	3.85348	2.94563	4.70758	2.79342	3.60726	4.31759	0.97101	1.72796	1.13459
2::LmxM.31.1960	4	4	31	1.7942e-06	65.9315	PCF WC	META nonXL	1-acyl-sn-glycerol-3-phosphateacyltransferase-like protein, putative	1.4422	8.81677	4.35105	0.249698	0.279301	0.264801	0.163604	0.140073	0.479072	4.36452	3.01571	9.90176	0.643423	0.101429	0.0312323	0.346984	0.0280106	0.0917349	0.368614	0.205377	0.123953	14.0735	10.4925	6.20612	8.04528	5.84456	4.04289	5.97384	7.22683	2.68513
2::LmxM.26.0170	29	23	65	1.82781e-06	31.5531	PCF XL	AMA(Mø) nonXL	60S ribosomal protein L7, putative	19.9162	24.3877	15.4177	0.967738	2.96273	2.08866	1.20536	1.21779	0.990245	0.473494	0.495034	2.25254	0.637733	1.3395	0.818902	0.648729	0.888287	1.32437	0.613929	0.751415	0.527385	4.33489	4.34674	2.08815	1.67855	1.41444	1.95018	2.1114	1.19654	0.953737
2::LmxM.31.0270	6	5	10	1.84406e-06	1407.25	PCF WC	PCF nonXL	hypothetical protein, conserved	0.78171	0.704785	1.27045	0.914512	0.80295	0.484623	0.48525	0.0983981	0.157576	0.735244	0.227367	0.660039	0.00212983	0	0.0281453	0.823127	0.114198	0.171019	1.23746	0.384176	0.655109	13.9522	11.469	17.1833	10.0956	9.62712	14.0613	2.12177	7.39055	3.36086
2::LmxM.09.1120	8	7	44	1.8731e-06	127.062	PCF XL	PCF nonXL	mitochondrial RNA binding protein 2,MRP2, gBP25	19.1099	26.8966	25.8058	1.20098	1.95041	2.87587	1.98887	1.16465	1.89549	0.199302	0.0911845	2.08428	0.104792	0.323493	0.136889	0.2174	0.373647	0.232373	0.759378	0.596232	0.559347	1.0613	0.70892	1.05439	1.17435	1.16538	1.34759	1.98007	1.13638	1.80477
2::LmxM.27.2360	2	2	18	1.87897e-06	2680.53	AMA(Mø) WC	PCF nonXL	hypothetical protein, conserved	0.149535	0.139977	0.15729	0.137519	0.0292726	0.019774	3.66154	1.36331	0.863214	0.211842	0.141564	0.0195753	0.0106692	0.0177981	0.00481975	0.0089177	0.0236651	0.046362	1.45805	1.03465	0.830021	0.10588	0.0508728	0.091847	0.0422805	0.0830546	0.0697123	83.1365	3.63046	2.46002
2::LmxM.03.0960	5	5	37	1.93959e-06	62.116	META WC	PCF nonXL	hypothetical protein, conserved	6.04505	6.26502	2.41602	2.00109	0.974607	0.45281	0.308312	0.139113	0.787895	0.36725	0.765393	0.296989	0.300147	0.130781	0.0481073	0.305372	0.884789	0.107936	3.84934	1.47476	1.29501	7.54181	5.39607	6.79859	9.425	9.32388	11.0069	4.67514	4.35301	12.2638
2::LmxM.36.2660	18	18	49	1.95473e-06	57.3216	PCF XL	AMA(Mø) XL	dihydrolipoamide acetyltransferase precursor, putative	1.97751	2.84229	39.0151	0.431387	0.490078	0.342625	0.198822	0.310112	0.255784	0.462849	0.530531	0.54496	0.913363	0.673634	0.521786	0.603541	0.929003	0.665137	0.448703	0.399402	0.619479	4.63539	5.1313	6.54733	5.45846	7.11694	7.25016	3.17333	4.59112	2.91989
2::LmxM.26.2000	13	13	45	1.96291e-06	21.6672	META WC	PCF nonXL	hypothetical protein, conserved	3.74672	2.80516	3.53725	0.891874	2.16483	1.97467	0.697969	1.54787	1.2819	2.42479	1.73258	0.422472	0.345094	0.388968	0.403938	2.11335	1.06249	1.56082	2.81093	2.03325	1.68032	4.6204	5.55488	8.25601	7.87924	10.2457	6.53228	4.87785	6.97641	9.42998
2::LmxM.36.1635	5	5	60	1.97128e-06	37.9785	PCF XL	AMA(LD) XL	poly-zinc finger protein 2, putative	13.2618	13.2048	9.60511	3.17162	6.83941	4.55292	7.22709	4.9291	2.72484	0.329917	0.11164	0.508237	1.29837	2.01942	1.25713	0.765341	2.41936	1.60667	0.48154	0.664775	0.429904	5.75707	2.46176	1.74072	3.16306	2.59873	2.26806	1.6443	2.28489	0.672362
2::LmxM.14.1320	18	14	49	1.97539e-06	20.2497	META WC	AMA(Mø) XL	serine hydroxymethyltransferase, putative	2.6789	2.97083	2.015	0.258872	0.993066	1.21866	0.832607	0.402292	0.478433	1.63679	0.910884	3.04194	0.698453	1.5278	0.832883	2.19195	0.904511	0.895754	1.50496	1.07444	1.09905	8.8428	5.9374	10.4271	7.89778	12.5567	14.24	3.66967	5.07986	3.18066
2::LmxM.36.6770	6	5	12	1.97753e-06	59.178	AMA(Mø) XL	META nonXL	beta-adaptin, putative	0.438382	1.15062	1.74612	0.500725	0.357353	0.632173	24.5496	10.2835	8.42378	2.89204	3.4849	7.69973	0.38234	2.48861	2.16235	0.171509	0.28908	0.270373	2.93063	2.28628	2.52205	3.12284	2.32084	3.16966	2.48193	2.86501	3.01997	2.72729	2.45324	2.17707
2::LmxM.14.1370	4	4	21	2.09593e-06	46.7463	PCF XL	PCF nonXL	tyrosyl-tRNA synthetase, putative	18.5559	22.3905	29.7644	0.219547	0.805518	0.951568	0.734854	0.413899	0.798512	0.213518	0.709056	2.00967	0.776998	0.343744	0.391907	0.664009	0.766193	0.585406	0.707852	0.43167	0.983896	2.13494	2.69969	3.61525	1.48001	1.40726	1.03625	1.24043	1.37691	1.79068
2::LmxM.27.1110	9	9	40	2.13644e-06	368.915	PCF XL	PCF nonXL	mitochondrial RNA binding protein 1,gBP21, MRP1	15.3001	18.2808	33.9598	0.745681	0.646766	1.18505	3.39771	1.35661	1.94723	0.351617	0.0649716	0.768285	0.106451	0.0601738	0.0164544	0.400405	0.0964905	0.0188349	0.587759	0.855877	0.927951	1.74585	1.84359	2.46609	1.77167	2.85812	1.79092	1.00905	1.73456	3.70518
2::LmxM.21.1340	8	7	36	2.1997e-06	38.0068	META WC	META XL	ATP synthase, putative	4.61715	3.35843	2.99568	0.0989223	0.171453	0.286719	0.76629	0.782663	1.36948	0.64492	1.57685	0.718869	1.16409	0.0888349	0.338279	0.8146	0.0628413	0.0847199	5.96608	5.20463	9.37521	7.53191	5.56558	7.47172	8.36731	8.76237	4.04365	5.74497	5.23107	6.7947
2::LmxM.05.0380	10	10	13	2.29653e-06	26.138	AMA(Mø) WC	AMA(Mø) nonXL	microtubule-associated protein, putative	3.15928	3.39543	4.10343	0.601389	0.75556	1.40024	0.92037	0.193328	0.422183	0.278076	0.217604	2.77823	0.324294	0.631216	0.421468	0.314956	0.569081	0.515207	0.529298	0.219072	0.582372	7.90606	5.8571	7.05505	6.5815	9.55163	5.9336	6.23493	14.9599	13.5881
2::LmxM.15.0950	26	22	75	2.3511e-06	21.8788	PCF XL	AMA(Mø) nonXL	40S ribosomal protein S3, putative	17.7568	18.7181	19.7664	1.62828	2.31516	1.70594	2.01575	1.01052	0.706451	1.81684	0.412735	2.35481	0.500492	1.36543	1.17262	0.941921	1.49305	0.76092	1.02552	0.82522	0.719846	3.43915	4.44942	5.10103	1.12758	1.09942	1.39161	1.18141	1.46382	1.73371
2::LmxM.14.1140	8	6	49	2.48138e-06	72.9613	META nonXL	AMA(Mø) WC	hypothetical protein, conserved	4.08991	3.6945	4.52115	4.97383	3.37168	2.34182	4.00152	4.01501	1.69225	0.317975	0.62975	5.10043	7.1574	11.0157	8.02648	4.12348	10.3421	12.4998	0.915068	3.42675	1.74058	0.158946	0.100186	0.264507	0.141988	0.104315	0.863267	0.16667	0.103644	0.0992716
2::LmxM.15.0275	13	13	75	2.53642e-06	12.4538	META WC	AMA(Mø) XL	ribonucleoprotein p18, mitochondrial precursor, putative	2.66931	2.34856	2.43858	0.576264	0.548428	1.17162	0.338201	0.572008	1.08715	1.17016	1.02463	5.13892	1.2818	2.82141	2.01105	0.837475	1.23033	1.05493	0.880841	0.923369	1.30613	6.53108	7.47711	8.66349	7.14618	9.06084	8.66771	4.0935	5.85846	11.0705
2::LmxM.21.1250	8	8	60	2.53649e-06	81.19	META WC	PCF nonXL	adenylate kinase, putative	2.42327	3.91537	3.76246	1.89856	0.598223	0.470428	0.273549	0.498321	0.448646	0.51428	1.29112	1.23521	0.191706	0.34363	0.0440546	0.883243	0.952976	0.87251	1.23453	0.506555	0.703787	9.97047	4.44053	2.63557	16.2998	12.6291	18.1118	8.94603	2.17036	1.7339
2::LmxM.19.0295	8	7	53	2.53947e-06	43.1142	PCF XL	AMA(Mø) nonXL	RNA binding protein	14.175	15.7221	23.3726	1.21671	0.999814	1.14071	1.25595	0.744054	0.683516	1.28473	2.41612	11.4309	0.754814	2.17309	1.15302	0.632812	1.30543	0.975234	0.465835	0.407547	0.362167	3.13081	2.72697	3.1839	1.45593	1.68664	2.83179	0.49154	1.03218	0.787986
2::LmxM.28.2310	9	6	51	2.54197e-06	69.3406	PCF WC	PCF nonXL	eukaryotic translation initiation factor, putative	3.37647	3.80564	4.6935	0.65874	0.536327	0.24936	4.42266	1.5843	1.46275	0.816872	0.522168	8.04399	0.146814	0.164467	0.16819	0.396905	0.223701	0.545697	3.62597	2.51957	2.50603	9.31893	9.44358	14.4842	4.07871	4.34743	1.6776	6.21796	4.76262	5.19881
2::LmxM.08_29.0870;2::LmxM.28.2380	13	13	33	2.54794e-06	407.161	META WC	PCF nonXL	hypothetical protein, conserved	1.23533	1.78173	2.11222	0.523018	0.287961	0.170781	0.284484	0.0660084	0.105655	0.344417	0.185635	11.9822	0.0373956	0.0325404	0.0247316	0.486312	0.0730415	0.282072	0.350765	0.488438	0.248043	7.78933	6.69973	7.14541	10.3206	10.7012	17.5231	3.70392	5.90229	9.11159
2::LmxM.10.0870;2::LmxM.16.0570	10	8	61	2.69293e-06	125.623	PCF WC	PCF nonXL	histone H3	4.61883	5.1697	3.14572	0.220691	0.667679	2.46473	0.183238	0.0860307	0.414563	0.925887	0.195997	2.84587	0.090147	0.092345	0.068806	0.253813	0.465191	0.0689751	1.88796	0.504081	0.772504	8.51649	14.64	8.41228	10.9309	10.7753	6.28335	2.99294	5.34666	6.95925
2::LmxM.22.1460	11	11	76	2.69718e-06	36.6531	META WC	META nonXL	i/6 autoantigen-like protein	1.19586	1.36354	2.14968	2.22202	0.486162	0.38906	1.48982	0.786293	1.25734	2.44686	1.0065	6.67619	0.485554	0.690421	0.46954	0.422386	0.396613	0.252137	0.82621	0.583245	0.841643	7.36728	3.75534	5.77235	9.06964	7.92211	22.2687	6.81508	4.64878	5.94362
2::LmxM.36.3100	12	12	57	2.74673e-06	16.38	META WC	AMA(Mø) XL	ATP synthase, putative	2.0912	1.7661	1.7557	1.78908	0.852432	1.07297	0.520948	0.368934	1.01089	2.85011	0.580007	0.635077	0.656558	1.81514	0.923179	0.965187	2.31581	2.08821	1.20586	0.965984	0.637454	7.49724	7.05365	9.19073	8.63515	9.35617	13.1432	4.10279	6.60282	7.55143
2::LmxM.14.0650	2	2	10	2.75152e-06	17.1689	PCF XL	AMA(LD) XL	fatty acid elongase, putative	8.95143	8.85706	8.1748	3.33943	2.56673	1.93576	1.33547	1.65599	1.17737	0.395111	0.886827	0.231456	3.84542	4.96462	3.50756	1.86125	4.78342	5.15344	2.25859	2.25628	1.72712	3.54183	5.42447	8.25388	1.81083	3.67378	2.91442	1.17858	2.16964	1.16743
2::LmxM.33.0010;2::LmxM.35.2470	9	9	30	2.81364e-06	20.8654	PCF WC	PCF nonXL	hypothetical protein, conserved	5.26687	5.49598	4.93343	2.80127	2.05642	1.35647	1.58106	0.468853	0.335491	0.291943	0.446312	0.666583	0.539838	0.537999	0.150225	3.06927	0.824583	1.79075	2.05165	0.96857	1.30171	7.56198	9.90118	8.16083	4.76227	5.92295	8.74876	2.71819	5.10433	10.1842
2::LmxM.36.6760	13	13	58	3.01733e-06	26.9107	META WC	AMA(Mø) nonXL	hypothetical protein, conserved	3.50249	5.17407	5.19341	1.6677	1.24463	0.521985	2.66911	0.445899	0.231067	0.940276	0.963373	0.464663	0.487722	0.693078	1.06297	0.671355	0.81759	1.081	0.571612	0.35458	0.154097	8.65414	8.80225	5.48014	9.36254	10.693	9.0158	3.9936	7.39371	7.69213
2::LmxM.33.2560	6	5	7	3.1489e-06	37.3325	META nonXL	AMA(Mø) XL	hypothetical protein, conserved	1.70478	1.66673	2.2378	10.1695	14.6039	6.29135	0.507963	0.240766	0.399284	0.386195	0.171824	2.00713	0.846018	0.190469	0.162457	21.8859	6.42183	14.5505	1.07528	0.969652	0.483397	1.97937	3.35922	3.16232	0.619103	1.43029	1.28651	0.401188	0.462107	0.327132
2::LmxM.14.0850	9	9	70	3.32908e-06	9.3027	META WC	PCF XL	small myristoylated protein-3, putative	1.4004	0.874097	0.66897	2.01676	1.7904	1.33887	2.05396	1.4459	1.31961	2.23218	1.72004	2.39616	1.38732	2.22662	3.51405	0.999276	1.44689	2.545	2.40509	1.97116	2.24234	8.48671	5.62049	9.46117	9.34543	9.52122	8.51549	4.53374	4.60304	1.91761
2::LmxM.28.1200	41	38	55	3.33719e-06	8.36457	AMA(Mø) WC	AMA(Mø) XL	glucose-regulated protein 78, putative	1.68867	1.75432	2.99128	1.18238	1.34266	1.38192	0.733483	0.909452	0.770727	1.83372	2.12642	7.79637	3.72239	3.66208	2.12204	1.66214	2.24211	1.57442	1.8894	1.3029	1.27954	4.88732	4.7826	6.57572	4.87214	6.59145	8.1331	6.00879	6.7438	7.43666
2::LmxM.08_29.2510;2::LmxM.02.0250	27	24	67	3.34055e-06	8.06209	META WC	AMA(Mø) XL	6-phospho-1-fructokinase, putative	3.24464	3.18973	3.63889	1.28266	1.59349	1.39821	1.95965	0.884234	0.744522	3.56714	1.36035	2.08109	1.38739	1.44942	1.19215	0.946269	2.32417	1.97469	4.03267	2.53125	3.13059	4.78251	4.46172	6.99499	8.10684	8.33177	12.4914	3.30831	4.22717	3.38208
2::LmxM.25.0490	9	8	72	3.5372e-06	54.1547	PCF XL	AMA(Mø) nonXL	RNA-binding protein, putative, UPB1	14.8221	22.7678	22.637	3.87507	5.68226	4.84789	4.41247	2.85395	1.87451	0.0999133	0.35863	2.14585	0.363192	0.486403	0.434988	0.249761	0.774646	0.575133	0.185937	0.260516	0.665675	1.38311	1.2542	1.53109	1.08424	1.21974	1.35536	0.803149	0.571676	0.423695
2::LmxM.05.0780;2::LmxM.14.0100	6	4	40	3.62017e-06	237.043	PCF XL	META nonXL	hypothetical protein, conserved	18.139	20.5326	6.488	0.92472	0.77096	0.38792	6.14531	0.347554	1.29202	1.18749	0.444602	0.535865	0.110639	0.138594	0.382798	0.0226527	0.1265	0.0413593	2.18949	2.9823	3.11726	5.23113	2.19966	3.53457	5.67509	2.61471	2.28883	3.07753	1.22089	7.85002
2::LmxM.27.0070	2	2	22	3.65876e-06	Infinity	PCF WC	META XL	hypothetical protein, conserved	4.89256	4.88155	6.48021	0	0	0	0.00533279	0.0108063	0	0.0573652	0.182719	0	0	0	0	0	0	0	0	0	0	14.5426	24.555	19.959	1.84921	7.9959	0.00105709	0.174385	5.27418	9.13809
2::LmxM.23.0550	14	13	38	4.60387e-06	11.919	META WC	META XL	ubiquitin-activating enzyme e1, putative	3.12758	1.79901	2.64136	0.765348	0.572489	0.961192	1.83592	0.901735	1.06289	2.28648	1.15012	6.30388	0.791437	1.97926	1.51901	0.440693	0.553994	1.57175	1.00074	0.948279	1.00249	8.67089	6.26164	9.90681	8.98475	10.5106	7.90678	4.63333	6.40533	3.50415
2::LmxM.23.0640;2::LmxM.26.1470	15	12	27	4.70414e-06	19.9282	AMA(Mø) WC	PCF nonXL	hypothetical protein, conserved	1.6168	2.07933	2.61679	0.868141	0.742206	0.730204	1.9445	1.74112	2.08778	2.45618	0.200664	0.538068	1.05572	0.463001	0.327637	0.715719	0.7091	0.540449	1.9734	1.15406	1.09473	7.13357	4.85714	9.4264	5.56398	7.30911	3.25959	8.65696	11.8546	16.2831
2::LmxM.27.0300	4	3	16	4.7513e-06	100.05	AMA(Mø) XL	PCF nonXL	methylmalonyl-coenzyme a mutase, putative	1.10945	2.36357	1.41142	0.0744014	0.449844	0.379236	15.1378	14.3443	19.2319	1.00443	0.598415	0.377388	0.285407	0.0412228	0.160263	0.453519	0.04621	0.00630321	13.2287	6.88424	10.3883	0.450453	0.316316	0.627496	0.5672	0.520381	0.491024	3.28023	3.34882	2.42182
2::LmxM.22.1520	13	11	54	4.80336e-06	19.5581	PCF WC	PCF nonXL	40S ribosomal protein L14, putative	8.30403	9.34855	11.1091	4.75864	3.51584	2.96946	2.20032	0.721872	0.875705	0.723589	0.453213	3.40259	0.706975	0.613594	0.28538	0.637461	1.27971	0.463658	1.33762	1.03501	1.03288	9.11453	9.78953	12.5053	2.76198	3.23789	1.49886	1.82339	1.66151	1.83189
2::LmxM.36.3330	2	2	16	4.83832e-06	Infinity	PCF WC	META XL	hypothetical protein, conserved	4.68426	0.511151	2.26882	0	0	0	0	0	0	0	0	13.8296	0	0	0	0	0	0	0	0	0	23.0786	11.4426	6.99835	19.71	13.893	0.271504	1.4383	1.29381	0.579996
2::LmxM.32.1630	7	6	40	4.9226e-06	211.196	PCF WC	PCF nonXL	cyclophilin, putative	3.00299	3.18935	1.72063	0.476116	2.74048	1.91271	0.169139	0.508671	0.469054	2.53677	0.129773	0.398858	0.00850741	0.0453815	0.0658396	5.13388	0.624498	1.07112	2.3467	1.44621	1.88044	8.22804	7.42707	9.63103	7.33985	10.0956	5.624	4.20117	6.76083	10.8153
2::LmxM.12.1120	14	12	22	5.0879e-06	97.546	AMA(Mø) XL	PCF nonXL	hypothetical protein, conserved	1.14397	1.02418	2.6947	4.03078	0.943773	0.974638	23.0539	8.63925	11.652	2.46911	0.571505	0.761928	0.148118	0.130351	0.165887	0.426217	1.33039	0.87705	5.3842	3.85891	4.57004	2.71846	1.28981	2.94258	2.75967	2.34458	9.297	1.05783	1.77312	0.966041
2::LmxM.33.3500;2::LmxM.08_29.2220;2::LmxM.17.1440	10	6	38	5.10726e-06	27.9353	PCF WC	META nonXL	ruvb-like 1 DNA helicase, putative	1.71314	1.27557	4.94043	0.225606	1.58997	0.386398	1.00841	0.369628	0.785253	2.07478	1.29168	5.56347	1.43857	0.763674	1.33263	0.307597	0.413987	0.4758	1.35031	0.995154	1.00045	10.0166	9.33132	14.1014	6.70604	8.57003	5.02508	6.14653	7.0427	3.75782
2::LmxM.11.1360	6	5	38	5.12974e-06	31.2433	PCF nonXL	AMA(Mø) WC	hypothetical protein, conserved	4.83965	4.5664	7.4213	4.09853	5.63644	4.00452	3.24525	4.86349	1.61421	0.466809	4.46465	0.180122	7.57859	9.2099	7.63881	5.64351	10.7054	5.57655	1.14611	2.70804	1.4959	0.492702	0.339712	0.307195	0.253538	0.412105	0.30873	0.212775	0.117789	0.451277
2::LmxM.11.0820	8	8	69	5.48394e-06	164.525	PCF XL	AMA(Mø) nonXL	hypothetical protein, conserved	16.3833	18.0513	30.6981	0.771416	2.90503	3.93107	0.180616	0.708617	0.904607	0.227228	0.134946	2.62557	0.247149	0.297434	0.205325	0.332616	0.209504	0.0487855	0.183576	0.0687294	0.143578	4.63782	5.74756	5.40612	1.30076	1.10106	0.713037	0.410266	0.864913	0.559978
2::LmxM.33.4550	3	3	19	5.53543e-06	4125.5	PCF WC	PCF nonXL	cell differentiation protein-like protein	1.82986	1.91747	1.0876	0.0187785	0.184722	0.00516053	0.0408804	0	0	1.83214	5.64912	0.798706	0.0122922	0	0	0	0.0195883	0	1.41519	1.06033	0.442657	15.1904	14.1558	21.3651	10.0362	10.4833	5.78728	1.41494	2.58505	2.66729
2::LmxM.29.0630	5	4	18	5.5811e-06	27.9086	PCF WC	AMA(Mø) XL	histidyl-tRNA synthetase, putative	2.4004	2.64621	3.02887	0.373693	0.643118	1.12477	0.102068	0.222046	0.578201	6.23698	8.1385	9.94267	2.69032	2.57661	2.11656	4.41131	1.37759	1.17432	2.82327	0.662099	0.650228	7.52811	6.48494	11.1693	4.06106	5.61154	3.11789	2.0194	3.57904	2.50887
2::LmxM.21.0430	22	20	63	5.60245e-06	16.8112	PCF XL	AMA(Mø) WC	hypothetical protein, conserved	12.6345	15.1793	18.0006	2.5182	3.52026	3.29061	3.36084	1.69982	1.81643	0.737439	1.53222	2.74876	1.07052	3.15565	2.68595	1.19434	2.00369	2.1027	1.02375	1.0888	1.05029	3.5365	1.95645	2.71526	2.13917	1.76322	2.74952	1.09398	1.03367	0.59758
2::LmxM.19.1350;2::LmxM.19.1351	5	4	19	5.61155e-06	20.537	META WC	META XL	phosphatidic acid phosphatase protein-like protein	0.63182	0.782362	0.529459	0.124489	0.188521	1.07512	2.20203	0.735911	1.54446	0.481797	1.1014	1.06908	2.45319	2.15279	3.18241	0.917987	0.763606	0.226703	3.11958	4.25138	5.95095	3.98799	2.08479	6.27408	9.75092	10.0132	8.74388	5.12518	7.79759	12.7373
2::LmxM.31.2810;2::LmxM.08.1150;2::LmxM.17.0420	3	2	6	5.63636e-06	Infinity	PCF XL	PCF nonXL	RNA-binding protein, putative	14.5152	13.256	19.0312	2.55872	3.2082	2.83625	1.92167	2.33084	2.38668	0.00337503	0.00260487	13.0885	0	0	0	0.125534	0.222125	0.0469382	0.505498	0.986876	0.805798	4.31454	3.7042	5.01019	1.62372	2.15775	0.0234925	1.98749	2.42079	0.925766
2::LmxM.08_29.2310	2	2	29	5.72344e-06	Infinity	PCF WC	AMA(Mø) XL	enoyl-CoA hydratase/isomerase-like protein	0.0287333	0.138385	0.119727	0.582167	0.0264528	0.664018	0	0	0	0	0.401708	0	0	0	0	0.0289328	0	0.110022	0.289344	0.110825	0.404181	11.5589	10.4326	17.8964	6.69509	8.56727	5.49087	4.69426	8.99716	22.7629
2::LmxM.12.1270	2	2	18	5.72446e-06	58.2344	AMA(LD) XL	META WC	arginine N-methyltransferase-like protein	0.316439	0.763102	0.358895	3.22143	2.34886	1.91832	7.23037	4.78504	3.08549	4.96202	5.21343	39.5811	2.66487	0.372181	2.27463	3.8512	4.25478	4.03646	0.923166	2.88067	2.09988	0.250276	0.363757	0.269026	0.302403	0.238482	0.313535	0.267889	0.275758	0.576506
2::LmxM.31.0870	7	7	15	5.99814e-06	27.9027	AMA(Mø) XL	PCF nonXL	phenylalanyl-tRNA synthetase alpha chain, putative	1.57007	1.11336	3.19979	0.776304	1.25663	0.911095	15.2005	8.02394	6.43736	2.44561	0.69432	2.38441	0.165715	0.549198	0.348129	1.88604	0.539393	1.30536	7.22499	5.10597	3.93724	4.39934	4.3644	7.06942	2.14889	2.72122	3.41118	4.65712	3.66384	2.48919
2::LmxM.30.1070	4	4	27	6.05831e-06	53.5268	PCF WC	PCF nonXL	biotin/lipoate protein ligase-like protein	1.9589	2.58489	2.11865	0.282627	0.297872	0.269207	0.510629	0.493873	0.317476	1.65275	1.64313	0.0608047	0.262286	0.296731	0.261764	0.496449	0.586321	0.727083	0.334262	0.405613	1.30468	14.1654	13.2725	16.4957	10.5052	11.2482	4.37416	3.67179	5.12368	4.27727
2::LmxM.16.0460	13	11	64	6.19935e-06	9.26147	PCF XL	PCF nonXL	60S ribosomal protein L21, putative	8.93382	10.4395	8.30554	1.10834	2.37338	2.19729	0.872654	1.1318	1.01758	1.63377	2.62055	1.05106	1.52887	0.740283	0.719443	2.18077	1.38764	1.19986	1.26559	0.992956	1.31684	7.71729	8.16641	9.04034	2.17983	2.74185	10.7516	1.8718	1.84274	2.67062
2::LmxM.18.0510	37	33	48	6.36554e-06	7.60584	META WC	AMA(Mø) XL	aconitase, putative	2.03277	2.24323	6.11482	1.22951	1.84992	1.75787	1.37232	0.931798	0.783723	1.52506	0.942089	1.2803	1.43544	2.28719	3.20143	1.96333	1.93012	1.94422	1.67736	1.02069	1.42947	4.99876	4.60245	8.26402	6.15907	7.48174	9.84481	4.12604	5.11932	10.4511
2::LmxM.28.1990	12	11	34	6.53199e-06	6.23038	META WC	AMA(Mø) nonXL	hypothetical protein, conserved	2.06461	2.58446	3.07254	5.13151	2.46268	2.64928	2.04057	2.27648	2.24209	1.53397	3.67809	4.73738	1.37764	1.51392	1.39977	1.73634	1.62602	1.71844	1.63156	1.04065	1.14343	4.32153	4.09041	5.55254	7.1819	7.40457	9.18643	3.73033	4.21852	6.65234
2::LmxM.02.0140	2	2	1	6.97795e-06	Infinity	PCF XL	PCF nonXL	hypothetical protein, conserved	22.6351	4.4212	4.40548	0.519637	6.37749	7.99862	0.7396	7.26282	2.56131	0.00156537	0	0.0358605	0	0	0	0	0.499049	0.248699	0.185311	0.0877852	0.124933	5.95454	19.3669	5.81065	3.24217	2.23484	1.33424	0.570342	1.30143	2.08041
2::LmxM.17.1280	5	4	78	7.14256e-06	44.1417	PCF XL	META XL	hypothetical protein, conserved	7.9329	10.1325	13.6663	0.323209	0.168019	0.227634	0.29525	0.0860227	0.517042	1.71489	19.8311	1.85212	1.61583	1.98121	0.75443	0.90775	0.530917	1.03442	0.329742	0.109572	0.678411	3.86393	4.1332	3.5061	7.79576	4.55456	4.90962	2.82617	2.13695	1.58442
2::LmxM.25.1080	7	6	36	7.24444e-06	159.451	PCF XL	AMA(Mø) nonXL	hypothetical protein, conserved	15.2288	16.6936	32.0518	1.11906	3.06891	2.60849	1.80511	1.07699	0.859793	0.0980134	3.71062	3.14641	0.165797	0.218783	0.168262	0.432789	0.428575	0.259076	0.21871	0.10171	0.0807943	3.17257	3.29259	3.8375	1.4883	2.1163	1.61664	0.219571	0.346173	0.368202
2::LmxM.25.1170;2::LmxM.25.1180	32	30	63	7.26362e-06	35.868	META WC	META XL	ATPase beta subunit, putative	2.07882	2.16134	2.88607	0.225148	0.213901	0.381962	0.554265	0.212294	0.621634	1.20302	0.365508	5.70835	1.23232	0.673871	0.567462	0.831857	0.698202	0.155161	1.17587	0.274107	0.629863	7.62821	7.99418	8.34998	7.80614	10.88	10.7619	5.85137	5.89888	11.9783
2::LmxM.27.0810	5	5	66	7.2822e-06	55.7036	META WC	AMA(Mø) nonXL	glutaredoxin-like protein	0.925268	0.970949	5.92437	0.893695	0.350162	0.127814	0.546515	0.226808	0.263115	1.486	0.570319	2.47945	0.693738	0.607701	0.604725	0.307348	0.785621	0.447476	0.187134	0.372899	0.406125	8.90179	2.30873	5.29113	15.1891	10.6092	28.0201	4.47229	3.98467	2.04572
2::LmxM.20.1400	9	9	39	7.38708e-06	48.5696	META WC	PCF nonXL	axoneme central apparatus protein, putative	3.24719	4.21744	4.64803	0.622934	1.20895	0.967879	0.704316	0.267366	0.286952	2.93649	1.88596	3.39721	0.68121	0.0297638	0.14187	3.36063	0.732684	1.62555	1.02884	0.715808	0.555341	8.57114	5.13208	4.53809	11.5193	15.0512	14.8517	3.77338	2.09467	1.20592
2::LmxM.24.2060	27	26	38	7.39147e-06	15.294	META WC	PCF nonXL	transketolase, putative	1.5773	1.63711	2.41259	2.8161	1.39839	1.17559	1.69012	0.699445	0.590033	2.66645	0.5185	1.7878	0.834313	0.716277	0.673459	1.89093	0.857625	1.24582	1.86809	1.25557	1.35595	5.45148	4.34385	9.08015	8.50928	8.78361	16.7218	5.45889	6.7969	5.18653
2::LmxM.32.1150	22	21	46	7.39416e-06	157.997	PCF XL	PCF nonXL	pumilio protein, putative	17.359	17.8197	32.7548	0.603627	3.87496	6.8612	1.87075	0.570508	1.16375	1.67588	0.122925	0.541276	0.15126	0.142382	0.136325	0.685795	0.315753	0.232336	0.380769	0.214865	0.359226	1.41838	1.86397	1.82901	1.01168	1.32071	1.10483	0.986655	0.957793	1.66994
2::LmxM.25.0670	5	5	17	7.61473e-06	28.0877	META WC	AMA(LD) XL	epsin, putative	1.47367	2.16645	3.91898	0.469091	0.496366	0.990362	1.94819	0.336699	0.944664	0.850997	0.0524395	0.262624	0.87305	1.23967	1.28582	1.26007	1.51305	0.615651	1.14369	0.669966	0.938937	8.48181	7.05614	11.402	10.4179	11.7548	10.5793	5.94255	5.8068	5.1083
2::LmxM.36.1070	6	5	52	7.62475e-06	77.0206	PCF WC	AMA(Mø) XL	ribosomal protein L24, putative	9.88888	13.9954	11.4032	0.741481	0.362446	0.222461	0.0443164	0.213185	0.321267	0.856033	0.298484	1.54205	0.483972	0.630145	0.403209	0.222552	0.298768	0.129745	0.74851	0.444191	0.0751478	11.5205	14.6949	18.3617	3.41135	4.07044	0.354048	1.36188	1.6058	1.29389
2::LmxM.32.2350;2::LmxM.29.0330	5	3	15	7.88916e-06	94.8036	PCF nonXL	AMA(LD) XL	hypothetical protein, conserved	0.104861	0.131561	0.190335	4.57396	3.70166	5.54084	0.0684789	2.57633	2.01846	0.227545	0.102136	0.0198189	8.11512	17.9744	7.04432	4.8243	12.6928	14.5218	1.85331	4.69547	4.04784	0.547958	0.438759	0.435485	1.18195	0.625323	0.816664	0.233463	0.344832	0.35019
2::LmxM.10.1030	3	3	22	8.14564e-06	42.8536	PCF XL	AMA(Mø) WC	RNA-binding protein-like protein	14.7965	15.1522	20.6551	3.32977	1.7987	1.27792	5.4665	0.978598	1.2918	0.696296	2.03742	2.99907	1.64171	1.61498	0.940204	1.1954	0.987282	1.9137	0.824963	1.29711	0.792601	3.84279	4.67791	3.97189	2.01461	1.62985	0.994338	0.274574	0.524549	0.381728
2::LmxM.31.1580	4	4	19	8.1492e-06	37.2613	AMA(Mø) WC	AMA(Mø) nonXL	phosphomannose isomerase, putative	1.94282	2.11911	1.6246	0.0904344	0.237227	0.773707	1.10333	0.18459	0.254571	4.88642	4.9779	14.0887	0.9717	0.755737	0.452529	1.98496	0.320488	0.234043	0.44245	0.0836993	0.261685	6.97703	2.5447	4.0744	7.52147	5.96704	5.76901	12.7481	8.68807	7.91955
2::LmxM.31.3310	28	26	73	8.17832e-06	6.36397	META WC	META XL	dihydrolipoamide dehydrogenase, putative	1.62337	1.73798	2.42671	1.18039	1.22287	1.49582	2.58567	1.53443	1.4882	1.10654	3.39977	1.46531	2.11288	2.27763	4.13767	1.52553	1.64468	2.57696	1.43217	1.73977	2.10291	6.51862	5.45298	8.45615	8.58456	9.56921	6.65988	4.09103	6.38169	3.46861
2::LmxM.23.0110	12	12	58	8.2132e-06	8.39729	PCF WC	PCF nonXL	mannose-1-phosphate guanyltransferase	1.89599	1.75806	2.04219	1.61412	1.55363	1.4127	6.79503	4.76543	3.45589	1.77093	3.41187	0.53947	0.883862	1.30346	1.10395	1.2671	0.852213	1.41637	1.47266	1.13965	1.36045	8.25197	5.76297	13.6229	6.5816	6.90818	5.39315	4.12912	4.38515	3.14996
2::LmxM.15.1000;2::LmxM.33.2485	17	14	64	8.23781e-06	111.993	PCF XL	AMA(Mø) nonXL	60S ribosomal protein L6, putative	17.5988	20.8583	23.6577	0.659413	1.89756	1.65978	0.954425	0.465557	0.523617	0.795809	0.124897	4.34481	0.252454	0.299802	0.173414	0.265051	0.454917	0.40837	0.178988	0.197288	0.178357	3.99386	4.43925	5.21401	1.02247	1.2213	1.53394	4.557	0.904748	1.16404
2::LmxM.30.1900;2::LmxM.09.0891;2::LmxM.36.3530partial	9	3	49	8.5957e-06	27.1051	META WC	PCF nonXL	ubiquitin-fusion protein	6.62382	5.97181	7.05261	0.277456	0.386459	1.39262	0.706641	0.35296	1.68633	1.1932	0.203356	0.174503	0.56509	0.181467	0.26384	0.718329	0.244242	0.0662742	1.44359	0.441924	1.84145	8.44473	5.33361	8.21699	6.24629	8.56777	12.5729	7.92988	5.95785	4.94205
2::LmxM.11.1130;2::LmxM.24.1520	14	12	56	8.73951e-06	26.6722	PCF XL	PCF nonXL	60S ribosomal protein L28, putative	16.1214	15.3436	9.94985	0.5781	1.11414	1.39981	0.669643	0.425561	0.697923	0.86271	0.147927	2.03667	0.216049	0.646305	0.690381	0.189621	0.667504	0.740505	1.6954	0.767311	0.641621	10.2801	11.2108	9.46965	2.57563	2.97497	2.30027	1.77414	2.5489	1.26347
2::LmxM.27.0880	17	14	38	8.7448e-06	5.37291	META WC	PCF XL	2-oxoglutarate dehydrogenase subunit, putative	0.711296	1.19345	1.63674	2.19326	2.55148	1.99837	3.40114	3.50461	2.74668	2.35311	2.95748	1.54451	1.38001	2.34301	2.83715	6.03144	2.20014	5.53806	1.32307	1.31671	1.42652	5.58487	5.76058	5.70215	5.46884	7.33053	6.22874	4.05428	4.53265	4.14911
2::LmxM.32.0312;2::LmxM.09.0030;2::LmxM.23.1470	66	62	73	8.77014e-06	6.36034	PCF WC	AMA(Mø) XL	heat shock protein 83-1	1.53154	1.48075	2.1737	2.21058	2.59052	2.43656	0.615933	1.43034	1.18683	1.48718	1.57643	1.60355	3.52801	5.47542	2.91393	3.56528	4.23628	1.63716	2.28154	1.82631	1.87682	5.65029	6.18473	8.72866	3.43144	4.89609	6.27887	6.66194	6.69209	3.81121
2::LmxM.29.2550	48	2	72	8.9022e-06	17.0131	AMA(Mø) WC	AMA(LD) XL	heat shock 70-related protein 1, mitochondrial precursor, putative	0.840267	0.610721	1.12326	1.75102	1.32646	2.90335	1.68219	0.947008	1.2557	0.28116	0.68407	0.695946	2.35169	7.43626	4.95669	2.00439	6.10586	1.59822	1.37394	2.1232	1.37684	4.09991	4.18875	5.83548	3.62935	4.51868	6.03789	5.90377	7.86536	14.4925
2::LmxM.36.1380	2	2	15	8.91291e-06	Infinity	META WC	PCF nonXL	hypothetical protein, conserved	0.202315	7.83193e-06	0	0	0.0265292	0	0	0.00016252	0.00697152	0	0.184595	0.148553	0	0	0	0	0	0	0	0	0.00397529	12.4183	4.0507	0.989588	29.1495	19.5577	23.3017	1.69538	0.200263	8.06379
2::LmxM.36.3590	8	8	67	9.4554e-06	125.417	META WC	META nonXL	cysteine synthase, putative	1.27753	1.31608	1.21278	0.409761	0.284643	0.267453	0.231549	0.62239	0.272673	1.2524	0.347257	0.308398	0.990975	0.0156589	0.186226	0.310558	0.0424453	0.0284653	0.799618	0.356489	0.532542	7.59394	7.71218	10.2316	10.9917	13.959	22.8918	4.19618	7.86003	3.49769
2::LmxM.24.1570	2	2	22	9.47995e-06	20.8693	PCF XL	AMA(LD) XL	hypothetical protein, conserved	8.90741	8.45941	12.7616	4.14595	4.73096	4.73531	13.2399	7.61493	5.35629	0.329573	1.02961	0.0844927	1.40475	2.60654	1.65663	0.974699	2.7543	2.45756	1.89743	2.54204	2.29747	1.3337	1.14775	1.75161	0.715114	0.904365	1.27809	1.22193	1.1489	0.511751
2::LmxM.11.0470	21	18	59	9.69348e-06	19.0351	PCF XL	META WC	pumilio-repeat, RNA-binding protein, putative	15.9812	14.9477	23.1661	2.15534	2.2665	2.28942	4.98049	2.66034	2.41816	1.48357	1.87577	1.49496	0.308686	2.04519	2.03162	1.50675	0.990037	1.86971	1.79329	1.49417	1.88518	0.821134	1.15774	1.04723	0.615351	1.32288	0.903633	1.94879	1.22174	1.31726
2::LmxM.36.1600	10	10	59	9.72673e-06	17.7344	META WC	PCF XL	proteasome alpha 1 subunit, putative	0.806805	0.482137	0.471222	2.41488	1.47715	2.33945	1.71109	0.746267	1.18488	0.924796	0.343069	0.545785	0.748806	2.62363	1.8804	0.60207	2.43977	3.78899	0.984411	0.813802	2.2225	7.45703	8.6705	11.258	7.34555	12.2742	11.5956	3.97146	5.02791	2.84776
2::LmxM.34.2150	14	12	42	9.88812e-06	11.3024	AMA(Mø) WC	PCF nonXL	hypothetical protein, conserved	2.87536	2.08447	5.62404	3.04009	4.73221	3.74655	1.13985	0.935715	1.80215	0.743252	1.06674	2.99615	0.474695	0.759753	0.920775	1.71306	0.822074	0.602952	4.01591	2.34498	3.24065	3.2556	3.90398	3.7228	6.27412	8.15188	4.65105	6.43665	6.87338	11.0491
2::LmxM.07.0990	4	4	13	1.02963e-05	98.7681	PCF XL	PCF nonXL	nucleolar RNA-binding protein, putative	10.2808	12.6853	15.1636	0.702124	1.45149	1.50733	3.17427	1.4359	1.81976	0.582151	0.428082	10.3479	0.162468	0.115512	0.108073	0.707545	0.532899	0.340359	0.808139	0.405091	0.44939	3.94151	7.04296	6.53768	2.56224	3.4298	3.69471	1.98923	2.32887	5.26483
2::LmxM.34.0320;2::LmxM.15.0850	4	2	15	1.03291e-05	142.53	PCF WC	AMA(LD) XL	serine palmitoyltransferase, putative	0.364438	1.10857	0.866926	0.111917	1.48181	1.40493	0.852995	0.652198	0.6416	0.135621	0.0536644	0.0746026	0.0813415	0.284164	1.08328	0.291594	0.290799	1.75477	2.62905	2.18952	1.04423	16.008	9.82183	11.7822	12.0425	10.9642	5.00607	5.89849	6.05436	5.02434
2::LmxM.36.5150	17	15	47	1.04362e-05	13.6883	PCF WC	AMA(Mø) XL	hypothetical protein, conserved	1.30411	2.0006	1.75702	0.523403	0.541591	0.910706	0.755113	0.416558	0.672565	7.84027	0.958316	5.49169	1.36917	1.32562	0.743564	0.517364	0.977083	2.19291	0.700889	0.842174	1.47685	9.22234	5.8238	10.1982	8.48	9.18514	5.18393	5.72898	7.17049	5.68952
2::LmxM.27.1100	8	7	27	1.05567e-05	10.1331	PCF XL	AMA(Mø) nonXL	hypothetical protein, conserved	7.86022	9.42919	15.8701	3.38246	4.29267	5.58838	6.55858	4.15329	4.08786	1.83787	1.94174	5.0951	2.19413	2.57291	1.82406	2.57843	2.56442	3.54953	0.903715	1.23532	1.13335	0.996356	1.49069	1.65769	0.7966	1.02941	1.5624	0.498973	1.13982	2.17471
2::LmxM.28.0110	4	3	26	1.05828e-05	26.9072	META WC	META XL	proteasome beta 3 subunit, putative	2.85503	4.71711	7.30174	0.456442	0.284539	0.418123	1.87951	1.08038	1.94175	0.513538	0.415219	3.53281	0.268716	0.955744	1.28117	0.770612	0.40947	0.530345	1.2374	0.658742	1.64822	5.98415	9.26497	6.48098	7.48604	9.06776	14.6344	5.05016	6.3343	2.54062
2::LmxM.11.1000	38	38	60	1.05995e-05	8.82514	AMA(Mø) WC	META XL	pyruvate phosphate dikinase, putative	3.50023	4.46824	1.63042	0.724022	0.933853	1.13101	1.60937	0.656044	0.569993	2.92232	1.41237	5.24825	0.859205	1.77896	1.50011	1.34021	1.13148	0.615305	4.25673	2.06329	2.77394	2.7762	2.9221	4.5723	7.09156	8.8374	8.06275	6.24402	7.77705	10.5913
2::LmxM.36.3420;2::LmxM.08.0150	2	2	14	1.06199e-05	447.275	META nonXL	PCF WC	vacuolar protein sorting-associated protein-like protein	0.0455292	0.0603682	0.0438943	8.66604	3.78153	4.90423	7.1012	4.30446	6.87104	1.13144	1.05694	0.00293372	10.8217	1.23571	5.47094	16.739	9.59862	3.95792	1.74223	7.48722	4.72727	0.0316463	0.0116421	0.0244451	0.0389969	0.0473502	0.00241914	0.0263914	0.0278026	0.0390864
2::LmxM.09.1140	2	2	23	1.06698e-05	Infinity	META WC	AMA(Mø) XL	hypothetical protein, conserved	0.826233	0.256012	0.0174765	9.08032	0.00421624	0.0131388	0	0	0	0	0	0	0.754759	0.0994573	0.186535	1.9404	0.0697072	0.00181497	0	0.0385349	0.00723661	13.4577	9.38916	7.42361	14.7129	14.0083	20.0096	2.05595	4.72719	0.919686
2::LmxM.08_29.2140	4	4	29	1.11774e-05	12.4805	AMA(Mø) WC	AMA(Mø) XL	C-8 sterol isomerase-like protein	1.39538	3.21647	5.72876	4.12757	2.07497	1.7302	0.862275	0.352142	0.786169	1.14612	1.47805	0.927931	0.750852	1.58054	0.824274	1.06715	0.934223	1.40978	1.86306	0.56791	0.883717	7.4539	4.82209	6.95006	6.24823	6.70251	9.14739	4.00672	6.47071	14.4908
2::LmxM.25.2020	4	4	29	1.12184e-05	42.2759	PCF WC	META XL	hypothetical protein, conserved	2.88984	2.91479	5.3456	0.12098	0.19131	0.373313	0.177497	0.1449	0.688334	10.8283	6.37723	4.57503	1.48723	0.667457	0.250538	0.711385	0.524164	0.0393592	0.480979	0.108301	0.507875	7.00175	9.89899	12.0837	6.28281	8.01848	8.39684	1.06213	3.80364	4.04722
2::LmxM.18.0590	5	3	27	1.15072e-05	17.7502	PCF XL	META WC	RNA binding protein, putative	10.2505	9.97952	13.3284	8.73438	6.14645	6.26794	4.9455	3.33231	2.77921	4.6819	6.22358	2.89342	1.20875	1.99791	2.00332	0.44648	2.48177	2.08855	0.2437	0.924658	1.53019	1.16564	0.778361	1.21408	0.500498	0.526456	0.863639	0.924698	0.434578	1.10368
2::LmxM.27.1220;2::LmxM.16.1520	20	18	45	1.17524e-05	8.45209	META WC	PCF XL	hypothetical protein, conserved	0.695001	1.29389	0.852298	1.99107	1.14526	1.38875	2.14206	1.90397	2.94158	1.37326	1.23664	3.00027	1.67099	1.26124	2.6282	1.79279	1.69227	3.30833	2.57317	3.75701	4.39981	4.52696	3.9071	5.65033	6.95945	7.36765	9.68688	5.81812	3.5977	9.43793
2::LmxM.13.0870	19	19	51	1.1788e-05	10.8986	META WC	META XL	mitochondrial processing peptidase alpha subunit, putative,metallo-peptidase, Clan ME, Family M16	2.7158	2.9638	5.9324	1.09876	0.57638	0.673294	1.8525	0.420495	0.915343	4.5406	1.51337	4.66598	1.10262	0.511602	0.802868	1.38392	0.314012	1.3246	2.04206	0.975188	1.05708	6.7629	6.8743	6.25976	7.03849	7.97439	10.5817	5.61012	5.30603	6.20967
2::LmxM.34.3860;2::LmxM.08_29.1020	23	19	59	1.18929e-05	12.3305	PCF WC	PCF nonXL	T-complex protein 1, eta subunit, putative	2.23431	3.69794	5.21834	0.939695	1.25349	0.939881	3.48123	0.714496	0.776635	1.68416	1.77592	4.84261	0.662701	0.913533	0.819431	2.64038	0.805913	1.43443	0.944543	0.713618	1.0345	9.00771	7.99284	12.5392	5.28089	7.54785	5.43792	4.01476	4.88856	5.76253
2::LmxM.08_29.1270	15	12	38	1.19367e-05	150.85	AMA(Mø) WC	META nonXL	ATP-dependent Clp protease subunit, heat shock protein 100 (HSP100), putative,serine peptidase, putative	0.649943	0.373154	0.513931	0.172156	1.35188	0.215336	1.07154	0.69227	2.19309	2.27884	0.41765	8.00832	0.299094	0.429634	0.333582	0.257745	0.0601908	0.0227411	5.76951	2.92354	3.88061	1.93856	2.09512	1.69243	4.60011	3.92347	2.44452	20.4056	21.4786	9.50683
2::LmxM.20.0240	6	6	29	1.23527e-05	79.4904	PCF WC	META nonXL	hypothetical protein, conserved	2.83958	1.59658	1.66118	0.234676	0.276003	0.211947	10.0744	4.25265	1.58602	0.880255	0.0416223	1.99887	0.190324	0.270953	0.0689483	0.11178	0.223646	0.0758354	1.26846	0.31389	0.272779	9.35346	10.3233	13.0145	6.28714	8.75859	6.90479	2.99024	4.59155	9.32597
2::LmxM.36.3210	9	8	64	1.23656e-05	7.72914	META WC	PCF nonXL	14-3-3 protein-like protein	1.90364	1.81257	1.47328	1.42504	1.63069	1.12176	2.29954	1.48612	1.27851	2.7278	1.36668	0.514708	1.9549	0.423171	0.76989	1.87724	0.907188	1.26747	2.20007	1.65611	1.96964	7.98121	7.36594	7.73278	8.06958	7.18489	9.07655	8.84831	7.15896	4.51576
2::LmxM.33.3640	2	2	17	1.24038e-05	67.023	PCF WC	PCF nonXL	hypothetical protein, conserved	5.32057	4.69742	1.60073	0.777036	1.21654	0.372825	0.994198	2.59361	1.3569	1.54652	0.736884	2.24973	0.270425	0.200015	0.337115	0.594678	0.195199	1.2216	1.3178	0.891275	2.75052	13.3293	18.4019	22.3935	5.14923	1.81794	2.46129	0.906333	1.61469	2.68417
2::LmxM.08.1100;2::LmxM.13.1120	20	17	49	1.24072e-05	44.2969	META nonXL	PCF WC	hypothetical protein, conserved	0.46054	0.276306	0.346411	11.0678	5.49963	5.82813	0.540353	4.15507	2.49163	1.42523	7.95246	0.309058	4.17063	6.21732	7.02308	3.30146	3.60805	19.6799	2.83235	3.84465	6.92233	0.200957	0.215295	0.184003	0.201809	0.281859	0.241719	0.187847	0.155809	0.37827
2::LmxM.26.2330;2::LmxM.01.0540;2::LmxM.06.0800;2::LmxM.25.0230	10	7	57	1.24337e-05	22.6582	PCF XL	AMA(LD) XL	60S ribosomal protein L35, putative	20.0962	14.0042	6.39855	3.96369	5.09155	3.45828	2.6734	1.4849	1.14448	0.627909	0.167333	0.992142	0.456608	0.977891	0.541594	1.26564	1.17268	0.800678	2.81316	3.09354	3.39304	6.87691	5.59815	1.91221	2.06021	1.86205	1.55588	1.9916	2.42695	1.09864
2::LmxM.24.2180	3	2	3	1.24834e-05	19.2031	PCF XL	META WC	basal body component, putative,ML protein	6.93819	10.2922	12.7764	7.43122	5.86212	4.49247	6.33605	2.25453	1.90666	2.57724	0.894583	4.42428	1.90274	3.59941	2.46455	3.6063	3.79962	6.93881	0.772266	1.85292	1.02787	0.268242	0.451171	0.9287	0.439544	0.610231	0.512824	2.14886	0.730678	1.75936
2::LmxM.34.4430	22	21	51	1.25864e-05	6.37907	PCF XL	PCF nonXL	mitochondrial phosphate transporter, putative	6.51535	6.62733	5.76405	0.978542	1.17936	0.923509	1.50916	0.736979	0.912672	1.87201	1.29719	8.69317	0.820489	0.93137	1.21201	1.13361	0.957972	0.880217	4.13798	2.8386	3.02759	4.58395	3.75202	5.51403	5.38477	5.94504	3.59347	3.65544	5.46127	9.16086
2::LmxM.34.0240	12	11	88	1.27992e-05	89.7079	PCF XL	META nonXL	60S ribosomal protein L30	19.7021	20.3225	13.6401	0.39292	1.10499	1.44387	0.449558	0.303734	0.487823	0.273819	0.221358	7.9227	0.430587	0.222868	0.22898	0.230112	0.213051	0.155054	0.37588	0.249118	0.316216	5.61605	4.93005	6.63704	1.84025	1.63067	2.05352	4.57945	1.37593	2.64965
2::LmxM.36.3620	4	4	63	1.2814e-05	39.1768	META WC	AMA(Mø) nonXL	hypothetical protein, conserved	6.09226	5.26687	2.71472	0.270683	0.392054	0.72331	0.575785	0.445506	0.726739	5.3356	2.22361	0.412329	1.84697	2.53658	2.02892	1.98479	0.723202	0.304367	0.423535	0.268578	0.436833	8.14358	5.34386	4.64574	16.9735	21.2084	6.04667	0.770073	0.604546	0.530471
2::LmxM.32.2800	4	4	41	1.30119e-05	29.031	META WC	AMA(Mø) XL	hypothetical protein, conserved	7.64599	6.18836	1.98748	0.602235	0.410343	0.52561	0.183387	0.0846558	0.536946	1.81624	4.89627	3.64073	0.636067	1.13815	0.0830557	0.543171	0.280182	0.213191	0.748605	0.297245	0.529466	8.07273	4.85348	8.30338	9.10725	4.70098	9.5614	2.8925	3.1977	16.3232
2::LmxM.02.0450	10	9	57	1.33146e-05	19.7495	META WC	META XL	hypothetical protein, conserved	1.53259	1.61044	2.12663	0.249067	0.409887	0.869361	1.27182	0.456746	0.891841	2.60097	0.765589	1.47303	2.45527	3.65836	3.72724	1.08983	1.75062	0.745512	2.1581	0.677412	0.565587	5.44118	3.1851	6.46316	7.66615	8.03023	14.487	4.02814	5.55188	14.0612
2::LmxM.36.5910	6	6	31	1.36666e-05	18.1195	META WC	META XL	hypothetical protein, conserved	2.04621	1.71355	2.54385	0.12826	0.622083	0.681332	0.791113	0.555764	1.0383	2.77618	7.02886	8.66086	0.406249	2.85519	2.55981	0.632542	0.569303	0.472288	1.38099	1.30864	1.44396	8.56867	7.35404	9.3812	9.02441	10.9479	5.96894	2.85219	4.21043	1.47684
2::LmxM.22.0110	7	7	22	1.42072e-05	37.546	AMA(Mø) WC	PCF XL	GMP synthase, putative,glutamine amidotransferase, putative	0.180757	0.1247	0.76419	0.777987	1.08176	1.01018	1.64519	4.55112	4.02642	1.13933	0.359576	0.134019	0.349505	0.673723	0.644103	2.54408	0.489256	0.924911	3.34528	2.25161	3.13573	5.30037	6.75783	7.44175	2.94967	4.26931	2.96668	10.3803	5.29688	24.4838
2::LmxM.36.1370;2::LmxM.22.0691a;2::LmxM.22.0720;2::LmxM.36.0920	25	20	46	1.42383e-05	8.1198	META WC	AMA(Mø) nonXL	Transitional endoplasmic reticulum ATPase, putative,valosin-containing protein homolog	1.62954	1.39144	3.23727	0.997849	1.2941	1.12025	1.84123	1.24046	0.964775	0.942721	3.49259	4.91125	2.34301	1.2652	1.36711	2.9269	1.83672	1.56268	1.2043	0.935755	1.05496	6.61069	5.78335	7.71906	6.68234	9.2126	10.048	4.95598	6.97734	4.45057
2::LmxM.10.0070;2::LmxM.17.0300;2::LmxM.33.2470	13	11	66	1.427e-05	10.0219	PCF WC	PCF nonXL	ribosomal protein l35a, putative	6.87027	7.57051	6.37112	1.46536	3.26564	2.21286	5.18106	2.84255	2.53914	1.37287	0.764923	3.70152	0.773377	0.724295	1.0723	1.28802	1.17751	0.813379	2.03763	1.19599	1.36744	8.10268	8.67628	8.97692	2.47598	2.79415	5.62706	2.11836	2.57198	4.04883
2::LmxM.08_29.0880;2::LmxM.33.1480	10	8	82	1.4456e-05	37.7752	META WC	AMA(Mø) XL	ADP ribosylation factor 3, putative	2.62494	3.85362	2.67786	0.878545	0.435614	0.784793	0.67116	0.138697	0.355239	1.43798	0.407221	3.29503	1.15172	1.04004	0.511408	1.11475	0.194439	0.77138	0.773048	0.299859	0.407549	7.21337	5.88606	9.03016	8.74415	10.1542	25.1134	3.708	4.7729	1.55294
2::LmxM.36.2860	11	9	58	1.44915e-05	47.6566	PCF XL	AMA(LD) XL	40S ribosomal protein S24e	15.3161	22.7775	19.9455	1.03014	0.544664	1.28493	0.378767	0.496683	0.588866	0.778323	0.234966	0.204573	0.333827	0.455386	3.53874	0.393457	0.414287	1.13249	1.18611	0.318378	0.653656	4.68972	8.02312	4.01581	1.2787	3.0837	1.10489	1.13636	2.23536	2.42504
2::LmxM.26.0140	11	10	52	1.50193e-05	30.9775	META WC	META XL	adenine phosphoribosyltransferase	3.15084	2.34209	2.28095	0.377365	0.333974	0.750922	0.235694	0.286519	1.77543	6.45227	0.908235	4.2517	0.521834	1.05926	0.749118	0.414906	0.470815	1.39135	0.75461	0.589279	0.604057	4.00833	5.959	6.21139	9.03326	18.3967	17.8673	1.79492	3.70269	3.32525
2::LmxM.34.4630;2::LmxM.13.0170	7	5	27	1.50322e-05	244.312	AMA(Mø) XL	PCF nonXL	hypothetical protein, conserved	1.3087	0.600188	9.53651	0.187654	0.229607	0.349513	14.6619	10.4611	7.51495	1.83555	0.299087	0.340173	0.00566944	0.0393012	0.0886208	0.261416	0.00724855	0.174117	7.23001	4.76874	4.45792	2.1198	6.92061	2.22091	0.958163	2.60288	1.06492	9.4663	6.69068	3.59776
2::LmxM.36.0070	10	10	56	1.50365e-05	9.22274	PCF WC	AMA(LD) XL	stress-inducible protein STI1 homolog	2.11526	1.41858	1.69763	1.08848	1.67413	1.45434	5.34985	3.43177	2.15935	1.21482	0.909139	0.408028	1.35387	2.28364	2.37428	1.23734	2.84234	4.35201	1.38812	1.59098	1.1727	7.72686	6.01534	9.60967	8.18411	9.0016	5.72107	4.21573	5.54849	2.46047
2::LmxM.31.1200	4	3	31	1.50648e-05	50.9781	META nonXL	PCF XL	proteasome regulatory non-ATP-ase subunit, putative	0.364953	0.217672	0.069849	15.7083	2.24625	2.66637	1.93595	3.32914	4.67511	0.539697	1.13505	0.273236	4.96238	1.44628	4.81685	14.2592	9.00695	9.99569	2.59289	6.56155	2.62832	1.42567	0.71632	1.62742	1.22373	1.73357	1.66236	0.662284	0.89189	0.62498
2::LmxM.36.4910	17	16	54	1.5171e-05	8.35604	META WC	PCF XL	hypothetical protein, conserved	1.1785	1.11782	1.78754	2.9677	1.89725	1.44437	2.08577	1.13296	2.06305	2.22263	4.55675	4.11496	4.78947	1.99825	2.48074	1.77083	1.90666	2.242	1.27324	1.27737	2.15705	4.52887	3.31789	5.69967	8.82584	10.9664	14.3327	1.95355	1.30642	2.60376
2::LmxM.29.1040	9	8	32	1.5231e-05	22.8109	PCF XL	META nonXL	hypothetical protein, conserved	8.18656	7.57514	5.73711	0.805985	0.457651	0.273415	7.13761	1.62057	1.86265	4.92384	0.379326	1.2416	0.618711	0.251548	0.649129	0.411336	0.311671	0.219475	3.70088	1.09834	1.03567	4.63779	4.10104	5.94227	6.41797	7.18092	7.62504	4.6946	4.06276	6.83938
2::LmxM.06.0570	9	9	53	1.56556e-05	15.2437	PCF WC	AMA(Mø) nonXL	60S ribosomal protein L23a, putative	8.70508	9.70963	8.38596	0.773958	1.52211	1.7025	0.725742	1.17376	1.47781	0.992071	0.388389	2.64863	1.15312	4.6772	4.16448	0.476612	0.927924	1.77439	0.751009	0.647984	0.815132	9.97648	11.4274	12.3475	2.52739	2.93231	3.09068	1.27763	1.69551	1.13158
2::LmxM.30.1140	3	3	13	1.5706e-05	Infinity	AMA(Mø) WC	PCF nonXL	monoglyceride lipase, putative	0.52191	0.455109	0.214892	0.0110451	0.0324514	0.0164962	1.34198	0.0019869	0.0061818	0	0.0854788	0	0	0	0	0	0	0.0561439	0.234726	0.0191452	0.103042	5.79895	4.60353	6.25039	10.0482	10.7532	17.7193	5.10048	10.309	26.3164
2::LmxM.34.1010;2::LmxM.08_29.0840;2::LmxM.23.1640;2::LmxM.29.3470	16	15	42	1.57717e-05	9.03446	META WC	META nonXL	casein kinase, putative	4.60891	3.27372	3.10926	2.93824	2.4547	2.14776	1.18977	0.725349	1.0062	13.0424	1.72683	2.78046	1.65533	1.31349	1.25624	0.847878	0.529966	0.948124	1.76598	0.731018	0.808701	6.00875	4.84763	7.4787	6.45657	7.76066	6.79662	3.35846	4.38457	4.04773
2::LmxM.33.0480	7	4	8	1.58147e-05	411.881	AMA(Mø) XL	PCF nonXL	calcium channel protein, putative,ion transporter, putative	1.7516	0.403603	0.239179	3.36795	5.98934	5.58773	24.9965	12.6861	20.7709	1.25074	0.154962	1.88452	0.023135	0.0333058	0.0854778	2.11861	2.0381	1.83434	0.387874	0.597609	0.861788	0.766446	0.833415	0.866368	0.742372	0.481243	3.8915	0.355272	0.872315	4.12763
2::LmxM.12.0891;2::LmxM.12.0870partial;2::LmxM.12.0890	8	2	16	1.59268e-05	46.6554	AMA(Mø) XL	AMA(LD) XL	surface antigen protein 2, putative	1.04101	0.894614	1.39627	0.433617	0.52634	0.775649	26.6563	8.23964	7.42736	0.380371	0.0522492	0.474525	0.109323	1.22535	0.796798	0.476521	0.176138	0.438032	2.73624	3.05325	3.37543	1.36181	0.996996	1.44779	13.3496	5.6507	11.7032	1.21788	0.842019	2.74493
2::LmxM.07.0570	3	2	31	1.60242e-05	Infinity	PCF XL	PCF nonXL	hypothetical protein, conserved	11.1387	13.9927	21.4378	0	0	0.0397026	1.18713	0.0170543	0.364819	0	0.489262	0.183892	0	0	0	0	0.00493042	0	0.167452	0.065273	1.85629	13.7428	12.3959	7.44176	3.79212	4.27181	3.24796	0.192913	0.398948	3.57085
2::LmxM.10.0130	2	2	6	1.62716e-05	Infinity	PCF WC	META nonXL	hypothetical protein, conserved	0.127514	0.308829	0.197205	0	2.18615e-05	0.074023	3.92221	4.13831	2.98708	1.11575	0	0.148913	0	0.00773103	0.0361293	0	0	0	5.61736	3.6218	4.17389	12.1962	8.67852	10.6373	9.83632	7.46252	6.97947	3.43202	8.35871	5.94222
2::LmxM.36.2590	7	6	22	1.63217e-05	151.495	META WC	PCF nonXL	membrane-bound acid phosphatase 2, putative	0.716925	0.99895	2.10758	0.1574	0.489693	0.446344	1.03359	0.133313	0.397429	5.72879	0.427384	0.343866	0.114024	0.0453594	0.251672	0.704806	0.186415	0.366142	0.451947	0.345707	0.339378	3.24443	9.38342	6.91761	12.9214	29.8588	19.4928	0.553567	1.11953	0.721729
2::LmxM.09.1010	21	18	50	1.67063e-05	15.7419	PCF WC	PCF nonXL	hypothetical protein, conserved	2.22315	2.39877	3.67021	1.47254	1.54586	0.812493	2.3714	0.674743	1.1247	4.95129	0.972691	2.18244	0.57391	0.668035	0.740003	2.1234	0.960285	0.913668	3.51234	2.2727	2.26139	9.15317	9.4708	12.5756	4.16581	6.48561	2.95322	4.54127	6.65797	5.57049
2::LmxM.22.1640	3	2	23	1.702e-05	67.4936	PCF XL	META XL	hypothetical protein, conserved	10.9713	11.5761	7.11152	0.0437438	0.217795	0.177895	0.593746	0.372381	0.0999641	0.264125	0.804207	3.37509	0.262335	1.1788	0.605764	0.54049	0.0964487	0.186999	0.39822	0.134239	0.120811	6.69696	5.14063	6.26789	8.45713	8.34392	1.45218	1.97557	4.98511	17.5486
2::LmxM.28.1140	13	12	62	1.79246e-05	36.5364	META WC	AMA(Mø) XL	electron-transfer-flavoprotein, alpha polypeptide, putative	1.76111	3.27266	3.54446	0.390028	0.387453	0.217006	0.432492	0.139418	0.281523	2.9283	0.134077	0.635729	0.218153	0.230511	0.453576	0.373497	2.21264	0.163706	1.22265	0.428868	1.58226	7.99623	6.19413	8.54257	10.1487	11.9426	9.09014	4.58931	8.12129	12.365
2::LmxM.29.3500;2::LmxM.36.6730	15	13	49	1.83277e-05	11.195	PCF WC	PCF nonXL	S-adenosylmethionine synthetase	2.31058	3.42506	6.00694	0.90977	1.24418	1.37681	1.92134	0.700131	1.08812	2.3062	1.02701	3.08545	0.719447	0.904176	0.76041	1.35748	1.32957	2.46817	1.81878	1.78558	3.51972	6.00698	7.89613	12.786	4.75749	8.05249	9.01957	2.19672	3.62236	5.5973
2::LmxM.02.0370;2::LmxM.08.0890	4	3	32	1.92055e-05	92.2036	META WC	PCF nonXL	proteasome regulatory non-ATPase subunit 6, putative	1.60295	2.30538	0.481965	0.362202	1.43198	0.532935	9.09378	1.61333	0.413846	0.37887	0.155165	0.669704	0.264127	0.0359643	0.0509227	0.117077	0.246899	0.723277	5.22975	3.15874	1.85958	7.87089	4.22953	6.0108	10.463	8.81734	13.0845	7.74032	6.97796	4.07728
2::LmxM.02.0710	8	7	26	1.92789e-05	12.8967	AMA(Mø) WC	PCF nonXL	ATP-dependent Clp protease subunit, heat shock protein 78 (HSP78), putative,serine peptidase, putative	2.02359	1.83521	0.567476	1.33711	2.53811	1.58038	0.827879	0.310838	0.663113	4.83383	2.90632	2.17191	0.259229	0.714832	0.652224	4.05304	6.14549	1.80501	2.00453	1.31434	1.72083	4.9972	4.58175	9.31516	3.50563	4.89407	11.4672	5.2075	6.65653	9.10964
2::LmxM.32.0240	7	7	36	1.93889e-05	15.524	PCF WC	PCF XL	thiol-dependent reductase 1	0.348375	0.358194	0.687851	3.13291	0.994107	0.526506	10.943	3.60627	3.33097	0.515273	0.855266	3.43789	0.939975	0.591392	0.49963	0.841748	0.872721	1.12605	5.88854	3.78362	2.73904	5.88631	6.36356	9.39712	5.58602	6.68986	8.82961	4.49554	3.04869	3.68398
2::LmxM.07.0190	3	3	17	1.94023e-05	36.2632	META WC	AMA(LD) XL	protein phosphatase 2A, regulatory subunit B, putative,phosphotyrosyl phosphate activator protein, putative	8.22556	9.46139	4.40753	0.0589529	0.602516	1.18993	0.303422	0.158022	0.435611	0.137137	0.143361	0.496162	0.953871	1.49819	0.132218	0.38224	0.590982	0.338016	0.447147	0.0992099	0.704788	8.83038	9.39688	9.9221	7.12945	11.4392	9.59554	1.79553	5.20229	5.92233
2::LmxM.13.0430	6	6	25	1.94257e-05	30.5629	META WC	META XL	flagellar radial spoke protein, putative	1.01039	1.10989	1.31699	0.356302	0.50179	0.64975	2.02368	0.241533	0.381085	2.43099	0.237982	1.37767	0.336211	0.916473	0.321483	0.426065	0.279709	1.12394	1.11288	0.315306	0.23532	11.1779	7.62842	11.5316	14.4541	15.0926	16.5373	2.07688	3.14861	1.64726
2::LmxM.29.3720	2	2	23	1.95811e-05	Infinity	PCF WC	META XL	60S acidic ribosomal protein P2, putative	0.000430089	0.699977	0.0239941	0	0	0	0	0	0	0.703534	0.0472985	0	0.000429321	0	0	0	0	0	0	0	0.184951	20.0593	33.8727	40.3875	0.56682	1.01037	0.48823	1.07185	0.342067	0.540538
2::LmxM.19.1530	9	9	41	1.9833e-05	6.69871	PCF WC	META nonXL	peptidylprolyl isomerase-like protein	1.86442	1.57288	0.661823	0.904213	0.413061	2.35854	1.02629	1.52795	2.01061	4.61144	4.56042	3.58101	2.26572	0.860024	1.15232	1.61235	0.522611	1.19777	1.57603	1.40095	1.44094	7.00773	7.17984	8.1374	5.83865	8.24278	6.86513	5.00172	8.99261	5.61281
2::LmxM.19.1420	10	9	17	2.0356e-05	28.3233	META WC	META XL	cysteine peptidase A (CPA) (CPA)	0.819905	0.387824	0.756897	0.439416	0.432646	0.433179	1.16987	0.257465	0.39535	5.6215	0.443149	0.624151	1.50731	0.63767	0.806661	1.50631	1.04387	1.43751	6.53852	2.01798	2.10025	3.45169	2.36022	4.77179	11.5739	11.4533	13.9415	5.88824	8.59755	8.58435
2::LmxM.16.1610	10	10	47	2.09323e-05	36.0965	META WC	META XL	prohibitin, putative	3.31237	4.07955	2.36813	0.188331	0.257495	0.326317	4.20853	0.258672	0.421415	0.611198	0.252141	3.49925	0.455385	0.545251	0.559713	0.26178	0.6566	0.815166	0.7992	0.535062	0.622618	9.9747	6.53593	11.1234	8.68555	9.57636	9.60979	4.78485	5.32153	9.35367
2::LmxM.24.2110	19	18	46	2.13269e-05	4.35596	PCF XL	META XL	hypothetical protein, conserved	5.54494	7.05964	5.41459	0.942588	1.59217	1.60191	1.53785	1.34411	1.43235	1.58236	5.8243	5.17194	2.33205	1.03692	1.81168	1.53279	1.57754	2.01563	1.52969	1.6019	1.97009	5.02041	4.8304	7.63078	3.72999	6.39174	5.97043	3.34623	4.57413	4.04886
2::LmxM.32.2340	19	17	51	2.13568e-05	26.0155	META WC	PCF nonXL	succinyl-coA:3-ketoacid-coenzyme A transferase, mitochondrial precursor, putative	3.30432	3.33908	2.21956	3.24394	3.73509	2.61212	1.16678	0.381908	0.94332	1.28897	0.153881	1.39143	0.555356	0.319495	0.225286	6.6212	1.86457	2.18588	2.35522	1.50871	1.29838	4.79225	8.51408	9.27199	9.08808	9.51583	10.0167	3.07745	3.16967	1.83951
2::LmxM.11.0240	5	5	39	2.13797e-05	46.8816	PCF WC	AMA(Mø) XL	proteasome alpha 7 subunit, putative	2.9778	2.67996	3.10397	0.434729	0.818987	0.741185	0.355913	0.113398	0.213904	0.801107	0.288793	9.7833	0.120495	0.695081	0.320911	0.693752	0.642137	1.78353	0.757259	0.28738	0.194764	9.3431	10.2099	12.4772	7.56423	9.8668	6.08622	4.7136	6.74771	5.1829
2::LmxM.33.3670	24	24	47	2.14157e-05	9.73577	META WC	META XL	vacuolar ATP synthase catalytic subunit A, putative	3.91826	1.56876	2.19349	0.887581	0.638121	0.841023	3.17351	0.806775	0.815439	4.95422	4.14541	1.545	1.99354	2.10556	2.02044	1.11669	1.27974	2.08287	2.23857	1.23932	1.33233	6.18047	5.13697	7.60807	6.95438	7.66106	8.42646	4.62491	6.51354	5.99749
2::LmxM.36.6310	2	2	24	2.21368e-05	Infinity	PCF WC	PCF nonXL	homocysteine S-methyltransferase, putative	0.0171496	0.121205	0.1583	0.00419504	0.183608	0.235855	0.362754	0	0.0642566	0	0.00578064	0.43525	0	0	0	0	0	0	0.59057	0.0249257	0.069064	14.2128	14.6763	19.977	10.0947	19.7357	1.90379	2.26773	13.6006	1.25856
2::LmxM.36.5390	5	5	28	2.24636e-05	43.6953	PCF WC	PCF nonXL	phosphoribosylpyrophosphate synthetase, putative	1.11409	1.99552	2.71841	0.303178	1.1327	0.987954	1.21471	0.388028	0.779054	2.24498	0.222216	2.40073	0.413018	0.200911	0.250682	1.20232	0.709299	1.80603	1.07455	1.50835	2.4976	8.59168	11.8783	17.3094	5.77786	9.63166	9.54583	3.15059	4.0446	4.90566
2::LmxM.21.0550	9	9	32	2.25139e-05	24.0738	META WC	PCF XL	dihydrolipoamide acetyltransferase precursorlike protein	0.645555	0.327598	0.383303	0.704155	0.47344	0.929248	3.59763	1.36128	1.05082	0.549945	1.86567	8.65318	0.559893	1.4003	0.917268	0.568781	0.545395	1.11203	1.47723	0.595862	0.407627	8.85826	7.16149	9.97601	10.306	11.7721	10.577	3.64759	6.07531	3.50003
2::LmxM.34.0020	14	2	71	2.33072e-05	310.531	META WC	META nonXL	pyruvate kinase	1.64119	2.08736	2.17603	0.0638755	0.0895025	0.0770402	0.0281176	0.00751666	0.371327	0.179867	0.0268213	0.93687	0.0790434	0.0716619	0.0509132	0.0140719	0.109277	0.0145975	3.03616	0.0369681	1.17367	10.8915	9.72949	14.5535	8.5251	10.1847	24.1267	2.88794	5.25862	1.57051
2::LmxM.33.2200	4	4	22	2.33592e-05	16.439	PCF WC	PCF nonXL	hypothetical protein, conserved	0.44235	0.507899	0.821801	0.727649	0.779977	0.964857	1.57988	2.10563	4.33316	0.604678	3.44691	1.34924	0.28794	0.798529	0.658995	1.51062	0.596858	2.55642	5.33082	4.43902	6.19239	6.50687	17.6432	4.54353	4.66409	9.7938	6.48997	2.54531	3.13836	4.63921
2::LmxM.25.1820	5	5	8	2.33626e-05	37.8796	META WC	PCF nonXL	hypothetical protein, conserved	2.11468	1.73816	2.71499	2.59386	0.733032	0.52117	0.536891	2.22747	1.78526	1.12803	3.59744	1.07703	0.489676	0.223575	0.353273	1.09939	1.08068	1.49929	0.909519	1.38602	0.399715	8.51798	4.08108	3.09483	13.9131	11.4181	15.0683	7.25456	5.99838	2.44454
2::LmxM.28.0210	5	5	35	2.33662e-05	9.57331	META WC	META nonXL	histone H2B variant	4.42851	5.70355	3.24189	0.822815	1.43024	1.35899	4.04867	1.06497	1.04701	1.90818	0.61222	1.68392	1.63085	1.15473	1.3609	0.675173	1.42028	0.75757	1.21679	1.01903	1.75905	5.87623	3.69717	8.45259	7.80894	7.68559	11.8183	3.42723	4.74095	8.14766
2::LmxM.19.0630	7	6	28	2.33736e-05	17.6678	META WC	PCF nonXL	histone H3 variant, putative	1.66833	1.64925	1.38834	2.65417	3.09471	2.62521	1.96913	1.40272	1.41639	6.53621	9.2895	3.48935	0.352722	0.658194	0.337596	0.757666	1.69107	1.54957	1.55489	1.34626	1.63731	3.19998	2.03049	2.4172	5.4224	4.56711	13.8358	2.33578	4.00998	15.1127
2::LmxM.26.0660	10	9	50	2.34104e-05	15.8364	AMA(Mø) WC	PCF nonXL	protein disulfide isomerase, putative	1.4484	1.95027	2.76285	0.850797	1.26264	0.452399	4.53641	0.873541	0.923641	0.637864	0.359587	3.32448	0.919389	0.303124	0.441972	0.656479	0.463731	0.637759	2.6603	2.0116	2.23832	6.60259	6.44412	10.041	6.45636	7.7894	6.59146	6.06729	8.13369	12.1585
2::LmxM.03.0230	10	9	32	2.34703e-05	10.0045	META WC	META XL	long chain fatty Acyl CoA synthetase, putative	2.05304	4.44572	2.68585	0.879452	1.15592	0.938979	2.61273	1.08957	0.697269	2.03073	3.10878	0.846813	1.32974	1.59865	1.2874	1.74911	1.05708	1.40891	2.67821	1.01954	1.15367	5.91584	4.34802	8.30614	7.48706	9.0893	13.1806	3.73228	6.00754	6.10609
2::LmxM.27.0420	8	8	38	2.36616e-05	26.5436	META WC	META nonXL	ribokinase, putative	3.69203	4.68318	3.72733	3.26759	2.06291	2.04608	1.25386	1.05976	0.997944	1.89075	0.169566	2.58222	0.175462	0.758609	0.882359	0.512222	0.340574	0.258298	1.28258	1.2463	1.00699	6.82258	6.99418	9.13046	8.78779	12.0393	8.66534	4.03601	6.77526	2.85243
2::LmxM.05.0280	3	2	19	2.39693e-05	27.1601	AMA(Mø) XL	PCF nonXL	protein tyrosine phosphatase, putative	4.39892	3.27428	2.50389	1.83115	6.19199	4.54115	9.78376	7.37705	11.6915	1.78823	0.429021	0.118938	0.475898	0.443723	0.142681	1.55525	1.34068	0.624028	9.52819	8.91864	9.12134	1.28375	2.98098	2.11732	1.60858	1.52401	0.553137	1.07154	1.38563	1.39477
2::LmxM.04.0940	4	4	18	2.44429e-05	47.7582	PCF WC	PCF nonXL	unspecified product	9.15813	3.75775	7.31203	0.123623	0.428464	0.246859	5.98882	0.392537	0.698043	7.35089	6.42646	0.888921	0.259355	0.173947	0.189568	0.430987	0.367695	0.0471498	0.878839	0.308244	0.680896	7.97554	8.9536	12.818	4.51161	6.20556	5.13945	2.79726	4.03681	1.45297
2::LmxM.27.0490	12	6	10	2.44898e-05	96.337	META XL	PCF XL	calpain-like cysteine peptidase, putative,cysteine peptidase, Clan CA, family C2, putative	0.052224	0.0993063	0.278749	1.54833	23.097	16.8065	0.387672	0.462172	0.64565	0.81111	0.337607	0.591557	0.531525	0.285921	0.412518	16.4573	7.79208	2.0452	2.54058	1.58641	1.26814	0.948645	0.968636	1.60279	5.39661	5.59784	1.91351	2.01949	2.26245	1.2525
2::LmxM.13.1210	3	3	10	2.44978e-05	45.7883	PCF nonXL	PCF WC	nucleobase transporter	2.72	2.30717	2.71839	4.42223	5.54674	5.51697	1.51833	2.87223	1.77835	0.613007	4.0425	0.0979177	5.97539	12.9117	11.9193	4.98141	8.50857	11.8133	0.628956	3.56834	2.59862	0.347167	0.216654	0.108981	0.551588	0.644803	0.333588	0.356394	0.177494	0.203827
2::LmxM.14.1160	34	30	75	2.45469e-05	21.7516	META WC	AMA(Mø) XL	enolase	2.99193	2.82191	4.44228	0.141608	0.294154	1.7292	0.492613	0.163322	0.772305	1.89869	3.7444	2.02549	5.61843	3.95693	2.00725	1.0678	0.486028	0.263205	1.35148	0.415466	0.839935	6.05864	5.18623	7.59293	8.38896	9.57737	13.1002	4.7007	5.53224	2.33826
2::LmxM.04.0580	4	3	29	2.4551e-05	305.852	META WC	META nonXL	spermidine synthase, putative	2.03986	5.00687	0.424998	0.0983734	0.0416351	0.0983488	0.0757637	0.365658	0.0312679	0.78017	0.287377	0.0187183	0.14124	0.327271	0.332694	0.0863837	0.0342036	0.0166568	0.258684	0.185204	0.146098	18.348	6.65721	1.8961	12.3032	5.80009	23.8731	15.7299	3.46135	1.13367
2::LmxM.21.1820	7	7	46	2.45912e-05	48.6838	PCF WC	PCF nonXL	60S ribosomal protein L37a, putative	2.8219	3.15911	2.74821	1.95014	2.25629	2.10593	0.641445	0.453451	1.17462	0.337955	0.179447	4.55904	0.151832	0.515898	0.220388	0.33572	0.704947	0.855177	2.40476	1.4019	2.27152	12.1814	14.2371	16.8184	4.85688	5.38592	6.24424	2.69265	3.48494	2.84871
2::LmxM.31.3770	2	2	18	2.5138e-05	203.642	AMA(Mø) WC	PCF nonXL	kinetoplast-associated protein p18-2, putative	0.66314	1.51632	3.05253	0.285078	3.138	1.9988	5.86905	1.13699	2.48172	0.780386	0.426507	1.75183	0.090603	0.00249874	0.0262717	0.337392	0.293823	0.17031	2.78594	0.719674	1.94191	7.22908	6.24988	9.68289	10.0034	11.9018	1.15473	8.2228	10.5453	5.54135
2::LmxM.31.0360	7	5	44	2.51753e-05	66.3137	META WC	PCF nonXL	hypothetical protein, conserved	0.701412	1.2536	0.873046	2.27018	2.2403	1.73922	1.8052	0.843699	0.229398	0.634364	0.606019	0.976496	0.263291	0.161566	0.252973	0.144944	0.636205	3.18685	0.952597	0.189858	0.397514	12.8215	5.79663	6.63322	19.2991	17.461	8.18926	3.44533	2.58493	3.41029
2::LmxM.25.0980;2::LmxM.12.0405;2::LmxM.19.0280	48	42	23	2.53935e-05	8.02013	META WC	AMA(Mø) WC	dynein heavy chain, putative	1.26158	1.99531	2.00271	3.05902	2.65589	2.08017	5.79692	2.02288	1.54494	2.20602	2.70464	4.26715	1.20932	2.19346	1.85581	2.86704	1.75478	2.83761	2.19212	2.17654	2.145	4.50393	3.33218	3.75581	9.83395	10.5321	13.047	1.37239	1.5363	1.25746
2::LmxM.13.1650;2::LmxM.05.1010	46	41	22	2.54373e-05	5.99366	META WC	AMA(Mø) WC	dynein heavy chain, putative	1.31915	1.91199	2.30066	2.88959	3.15176	2.94697	4.48091	1.52935	1.4154	5.02291	3.94734	6.26715	0.839792	1.76269	2.32534	5.54277	3.656	3.81418	1.72567	1.3609	1.91318	3.8848	2.8967	3.85672	8.12729	8.81135	8.1188	1.66125	1.09637	1.42303
2::LmxM.26.1790;2::LmxM.01.0800	6	2	5	2.55669e-05	145.488	META nonXL	AMA(Mø) WC	hypothetical protein, conserved	0.182055	0.0836279	0.0575324	6.13621	4.0392	6.90065	0.0658491	4.86898	2.4433	0.239962	8.2514	0.866497	3.0554	10.9997	5.36328	5.42453	2.92012	20.8627	6.04327	3.89646	6.33315	0.18841	0.156984	0.182615	0.0842328	0.0877607	0.0653107	0.0865619	0.0762295	0.0379631
2::LmxM.09.0230	4	2	16	2.57039e-05	Infinity	PCF WC	PCF nonXL	heat shock protein HslVU, ATPase subunit HslU, putative,ATP-dependent hsl protease ATP-binding subunit hslU, putative	0.864635	0.36283	3.57151	0.467509	0	0	1.80434	0.827121	0.330022	1.45688	0	0.764741	0	0	0	0	0	0	0.149692	0.375496	0.52221	16.0886	15.7781	12.1845	11.5661	11.0399	0.998542	8.06388	9.42586	3.35753
2::LmxM.29.3130;2::LmxM.08_29.1400	12	10	22	2.59355e-05	128.229	PCF WC	PCF nonXL	valyl-tRNA synthetase, putative	4.78032	8.55073	3.44139	0.141978	0.436994	0.361784	1.83189	0.166407	0.28299	1.22677	0.0616841	3.90195	0.0809919	0.160833	0.0557163	0.2748	0.343762	0.225205	0.907548	0.45942	1.00203	12.2497	13.0518	12.852	7.29154	10.417	7.27185	3.60833	3.14	1.42255
2::LmxM.12.0670;2::LmxM.04.0520	18	15	61	2.68388e-05	15.2047	META WC	META nonXL	cytochrome c oxidase subunit IV	1.8505	3.53163	2.4093	0.822371	0.585363	0.72264	2.74897	1.0995	0.93362	5.41456	1.55073	8.23811	1.03088	0.887996	0.656704	0.687805	0.545578	0.307258	2.31079	1.43587	2.2873	5.89709	5.32886	6.7625	5.98124	7.06558	10.3781	2.25504	2.99763	13.2765
2::LmxM.31.0020;2::LmxM.33.3310	23	17	63	2.68711e-05	11.5261	PCF XL	AMA(Mø) WC	hypothetical protein, conserved	10.1304	9.22514	16.6468	2.68942	2.58301	2.97963	3.66366	2.29375	2.23588	1.70818	1.31861	1.23281	0.909342	2.19077	3.06118	1.87521	1.21257	3.77194	1.68052	3.25224	2.96213	4.04798	3.11429	4.67685	1.9249	2.42755	3.06172	1.06986	0.855337	1.19835
2::LmxM.22.1540	20	17	33	2.73472e-05	24.3807	PCF WC	PCF nonXL	alanyl-tRNA synthetase, putative	2.01789	3.54303	2.5753	1.09473	1.21324	1.21776	4.52492	4.36968	4.21139	3.48561	1.32456	11.948	0.390123	0.239237	0.16687	1.93718	0.429417	1.19062	3.02631	1.60327	2.04321	6.57765	5.12113	7.71385	5.03026	6.54867	6.36843	5.26509	3.4852	1.33737
2::LmxM.12.0250	14	12	32	2.84436e-05	29.5226	PCF WC	META XL	cysteinyl-tRNA synthetase, putative	0.808324	1.1672	1.65438	0.320217	0.638103	0.311153	1.22706	0.285016	2.52569	1.58014	0.0900078	0.947664	0.939261	0.676406	0.619326	0.545352	0.813247	0.332583	0.877985	0.338022	0.980031	10.1792	10.3519	16.9472	7.65286	11.1436	6.76422	5.66866	7.975	5.64024
2::LmxM.34.4750	4	4	37	2.87414e-05	166.904	META WC	AMA(Mø) XL	glyceraldehyde-3-phosphate dehydrogenase-like protein	0.412338	1.87229	1.67688	0.0399321	0.134917	0.164308	0.0709069	0.245651	0.0208308	0.321587	0.0159831	0.52706	3.73078	0.769779	0.445026	0.670806	0.430757	0.307296	0.226264	0.0752245	0.259819	12.1575	5.3641	8.55853	19.979	15.5203	20.8122	2.75464	2.13956	0.2957
2::LmxM.05.0360	7	7	27	2.98158e-05	55.6838	PCF nonXL	PCF WC	ATP-dependent RNA helicase, putative	2.15562	2.03319	3.49256	3.07686	3.62085	4.18221	0.841494	4.93133	2.00217	0.0730964	1.56295	1.72623	9.17381	10.7471	13.6441	4.10733	10.971	10.5709	1.42545	3.59351	2.76054	0.218112	0.209625	0.175042	0.309537	0.303655	1.34871	0.215816	0.183696	0.343525
2::LmxM.34.3840	9	8	39	3.03395e-05	42.0532	META WC	META XL	proteasome beta 2 subunit, putative	1.53487	1.31998	0.435137	0.25506	0.398571	0.366725	0.583363	0.0957206	0.625401	1.40627	1.74805	4.14967	3.27469	0.285632	0.521881	0.280005	0.246851	0.611381	2.31043	0.453399	0.771025	10.8531	5.49762	4.4149	12.2131	8.72203	21.9742	4.82759	5.90839	3.91506
2::LmxM.18.1580	7	6	42	3.04285e-05	36.8839	PCF WC	META XL	nonspecific nucleoside hydrolase	1.56756	2.27305	0.946988	0.26548	0.137044	0.452539	0.324381	0.330957	0.658275	0.0185053	0.508958	0.55196	0.307189	0.565497	0.404679	0.516889	0.473563	0.0356173	1.07216	0.867884	0.758186	9.36613	9.11545	13.0565	9.33608	11.6728	6.98336	8.31232	15.4507	3.66934
2::LmxM.10.0945	2	2	35	3.07115e-05	38.9463	PCF XL	AMA(Mø) XL	hypothetical protein, conserved	10.8646	6.25222	9.61349	0.65771	1.09024	2.08964	0.118767	0.082972	0.484598	0.878743	1.04288	0.885694	0.697513	1.97149	2.24042	1.70853	4.78141	0.252693	0.394893	0.577548	0.201644	6.74506	9.01227	9.84219	4.2895	4.60965	2.99377	2.78259	2.98148	9.85583
2::LmxM.13.1670;2::LmxM.32.1820	7	7	33	3.07945e-05	23.9251	PCF nonXL	AMA(Mø) WC	60S ribosomal protein L44, putative	2.27114	1.56942	1.264	21.6617	3.29216	3.11888	1.01937	2.41863	4.74069	0.426067	0.624387	0.323281	7.60441	12.6805	8.50705	2.17975	6.04743	4.86736	2.68655	2.27042	1.44235	1.85315	1.42387	1.44369	0.517435	0.553163	1.98968	0.426505	0.312867	0.464052
2::LmxM.21.0490	4	3	12	3.14977e-05	57.827	PCF WC	META nonXL	DnaJ protein, putative	0.721497	1.78976	4.43913	0.240334	0.210892	0.353606	0.603319	0.0773325	0.526447	5.30873	0.22965	0.473463	0.306587	0.122669	0.317627	0.158827	0.137126	0.276393	1.95243	0.272437	0.230626	9.20309	10.7596	13.1344	4.08789	5.22473	7.00534	16.0529	11.1014	4.68176
2::LmxM.08.0420	4	2	6	3.22426e-05	652.015	PCF WC	AMA(LD) XL	hypothetical protein,conserved	2.69364	1.31364	2.2917	0.26207	3.20041	1.75548	0.59094	0.260712	0.229	0	0.0662677	0	0.136009	0	0	0.613168	0.503422	0.231137	0.681537	1.0892	0.904423	16.0215	10.5962	16.5899	10.75	7.75478	6.89435	4.31022	5.87493	4.38541
2::LmxM.28.0690;2::LmxM.04.0350;2::LmxM.30.2630	7	6	28	3.25048e-05	99.6942	AMA(Mø) WC	PCF nonXL	serine/threonine protein phosphatase catalytic subunit, putative	0.715922	0.77574	1.25556	0.334426	0.215333	0.151401	1.13574	0.691126	0.865829	3.33411	0.149498	17.4859	0.145955	0.0406685	0.0517345	0.294403	0.089704	0.241081	2.80509	1.98764	3.28033	5.4016	6.03105	8.72298	7.45274	9.78876	2.79277	11.5289	4.43871	7.79532
2::LmxM.26.2710	2	2	31	3.28073e-05	48.2351	PCF WC	PCF nonXL	glutamate 5-kinase, putative	0.115627	0.441948	1.5482	0.312267	0.320448	0.489367	0.384089	0.839355	0.450445	3.24711	0.608391	1.27417	0.504314	0.109481	0.275659	1.94859	0.401111	0.441667	1.31468	1.99944	3.08344	13.8961	11.7668	17.2399	8.99545	7.62675	10.6483	2.25913	6.65762	0.800071
2::LmxM.32.2730	7	6	29	3.29639e-05	15.5819	PCF XL	AMA(Mø) XL	hypothetical protein, conserved	11.2669	14.0698	21.8559	1.07273	2.29701	2.16191	0.562339	1.11595	1.35038	0.591663	2.03252	4.35293	2.70789	3.34211	2.4377	1.37148	1.93437	1.85169	0.550237	1.32385	1.16241	2.78746	2.59214	3.87072	2.35108	3.06414	2.60954	0.820707	1.23909	1.2534
2::LmxM.32.2270	2	2	9	3.3884e-05	62.0572	PCF WC	AMA(LD) XL	hypothetical protein, conserved	1.20226	1.20425	2.93265	0.251142	2.71693	1.28686	0.422692	0.581061	0.802687	0.255279	0.379351	0.18043	0.631584	1.68492	1.1949	1.54955	0.531694	0.423099	2.52597	0.669973	1.27703	12.5052	13.7258	24.3493	4.1033	4.71969	7.29481	1.26959	2.95051	6.3775
2::LmxM.31.3130;2::LmxM.16.1290	40	34	69	3.39332e-05	40.0415	PCF nonXL	AMA(Mø) WC	ribosomal protein L3, putative	2.35819	2.38168	2.99411	0.944	2.47081	6.49896	1.00779	1.71635	3.33901	0.885813	3.30261	1.81525	15.4479	11.5526	14.8833	6.98766	7.07165	1.17729	1.67833	1.91441	3.5245	1.11165	1.1757	1.41028	0.332854	0.40578	0.565534	0.245585	0.247082	0.553343
2::LmxM.16.0760	14	12	56	3.40112e-05	19.6491	META WC	META nonXL	transaldolase, putative	3.84096	6.34451	1.39277	0.380183	0.687399	1.5182	2.34064	0.763813	1.2301	1.16571	2.03946	1.8004	0.614086	3.82607	1.48829	0.269784	0.429	0.747771	1.28331	0.747422	0.834067	5.04488	5.76633	10.6032	8.91214	6.6311	12.8802	4.44719	6.61547	5.35557
2::LmxM.33.0070	19	15	62	3.40464e-05	15.3314	META WC	META XL	ascorbate-dependent peroxidase, putative	1.00955	0.946626	1.33295	1.02512	0.816647	0.56603	1.44806	0.755232	0.771176	4.65143	0.431608	0.623752	1.05034	1.59812	0.960417	0.862674	1.23204	1.21131	5.91834	3.87283	4.86184	2.22936	1.87615	3.21914	10.615	11.5485	14.7512	7.46288	9.61626	2.73538
2::LmxM.08_29.2110	5	5	8	3.40833e-05	14.1471	PCF WC	AMA(Mø) nonXL	hypothetical protein, conserved	2.7421	0.395325	0.753569	1.57353	0.805591	0.388305	2.11002	0.830619	1.46722	3.80657	6.55804	10.4096	0.624688	0.558058	0.979867	1.10018	0.644222	1.29839	1.35693	0.28201	0.427099	10.9184	5.68983	12.6201	8.91246	8.43363	4.52831	3.61474	4.24364	1.92696
2::LmxM.26.1630	7	7	66	3.40977e-05	94.1876	PCF WC	AMA(Mø) XL	40S ribosomal protein S33, putative	5.69936	5.64557	4.22374	3.19829	0.090536	0.410045	0.188803	0.172204	0.19603	0.478031	1.1914	0.437546	2.88347	1.6348	1.37557	1.43625	2.2642	0.770522	0.19716	1.02237	0.312714	15.4096	16.3903	20.6661	2.79877	4.14405	2.27422	1.02034	2.62964	0.838318
2::LmxM.34.0050	8	6	31	3.41022e-05	46.974	META WC	PCF nonXL	2-oxoisovalerate dehydrogenase beta subunit, mitochondrial precursor, putative	4.47774	2.16125	2.55013	0.281634	1.05755	2.42384	0.645817	1.39009	2.82643	0.438553	0.117001	1.28285	0.0597449	0.386007	0.36281	0.402546	0.562929	0.62323	1.65461	0.416879	0.634514	8.2794	5.712	7.31286	11.6244	8.5226	17.8344	4.7077	7.29599	3.95456
2::LmxM.34.1410	20	18	45	3.41532e-05	9.25124	PCF WC	AMA(Mø) XL	threonyl-tRNA synthetase, putative	2.07163	2.83119	4.35282	1.70989	1.11256	0.798087	0.916677	0.839247	0.986248	6.74879	1.19807	6.09649	2.06246	2.10024	1.48917	1.81989	1.92466	2.27874	1.41536	1.16527	1.59714	7.56056	9.12252	8.68542	4.73744	8.63128	7.18669	2.96113	3.70815	1.89218
2::LmxM.08_29.1830	2	2	12	3.42315e-05	47.2829	META WC	AMA(Mø) nonXL	dihydrolipoamide dehydrogenase, putative	0.378441	0.95039	0.279034	2.79514	1.36227	1.13698	1.87156	0.354412	0.585243	0.482606	0.0758534	0.766725	5.6595	3.6666	0.69901	1.413	1.01032	1.0111	0.304711	0.183441	0.261251	5.00891	7.40411	9.55714	4.26507	14.1922	16.9767	3.09316	6.5866	7.6685
2::LmxM.31.0840	11	9	28	3.43099e-05	9.03647	PCF XL	AMA(LD) XL	hypothetical protein, conserved	7.75634	8.08582	10.2835	5.41791	6.10869	6.4443	4.94422	2.60885	2.31485	1.62586	0.339632	0.925643	3.62672	4.07843	1.57753	0.83898	0.990758	1.2322	1.53719	0.999886	0.869299	3.273	4.04859	4.16365	3.21034	2.96115	0.901836	2.69909	3.03539	3.10033
2::LmxM.23.1410	11	9	57	3.45412e-05	16.1815	META WC	PCF nonXL	hypothetical protein, conserved	2.10125	1.57954	3.47526	0.696686	0.600553	0.593924	7.59953	5.09995	3.09592	1.3619	0.660371	10.029	0.568308	0.200079	0.373345	1.20347	0.241239	0.300558	3.50786	2.86731	3.56751	4.81149	4.98566	6.8427	6.16928	6.57017	5.73546	3.78037	5.08099	6.30034
2::LmxM.34.1300	4	3	82	3.48698e-05	367.427	META WC	META XL	ubiquitin-conjugating enzyme e2, putative	4.08894	4.1419	2.51718	0.0137459	0.00583209	0.0713853	0.0455882	0.0210086	0.0985613	0.361212	0.152708	0.0901219	0.086678	5.3867	0.30039	0.0333673	3.30171	0.0100706	0.115372	0.0470197	0.0639815	9.47714	8.17039	10.6487	9.19465	10.2604	13.9673	5.65134	7.00044	4.67611
2::LmxM.33.0910	2	2	21	3.65532e-05	424.085	PCF WC	META XL	hypothetical protein, conserved	4.43851	7.03813	11.2794	0.000760146	0.000264393	0.0727076	0.520502	0.0226007	0.0488079	0.498433	0.0238872	0.000727396	0.050289	0.691638	0.670532	0.0194431	0.0441303	0.0469608	0.134192	0.044285	0.0849775	7.01601	7.80932	16.4434	9.2143	12.8105	7.9757	2.91819	2.68546	7.396
2::LmxM.25.2450	9	4	63	3.67546e-05	87.0024	AMA(Mø) WC	PCF nonXL	histone H4	4.85137	5.77122	3.87865	0.426753	2.45193	3.64763	1.04668	0.48984	0.891104	1.10479	0.201863	0.554712	0.0748367	0.124034	0.0719117	0.27192	0.467779	0.0999448	5.07041	1.50631	1.07212	7.21986	5.01188	8.30743	9.56969	11.6897	0.566847	5.12075	8.22179	10.2162
2::LmxM.36.0310	2	2	24	3.67599e-05	53.6973	PCF nonXL	PCF XL	hypothetical protein, conserved	0.301664	0.259041	0.0788859	4.18235	3.50463	2.74574	0.263078	1.75163	1.64706	1.51487	1.23138	2.4913	8.51185	11.2178	14.6146	1.41117	10.7932	6.72082	2.52411	4.3569	2.15097	2.30319	2.15242	2.64283	3.28964	1.55996	3.80434	0.255147	0.99897	0.720483
2::LmxM.09.1070;2::LmxM.07.0260	9	8	30	3.68849e-05	30.0786	PCF WC	AMA(Mø) nonXL	eukaryotic translation initiation factor 2 subunit, putative	1.29331	1.83258	3.18367	0.961533	0.475365	0.969514	1.55073	0.148494	0.343773	0.677911	0.688163	2.62897	0.123912	1.5545	0.706547	0.917339	0.813626	1.16017	0.408958	0.433441	0.64212	12.7227	12.7038	19.2258	6.57526	9.01768	5.23869	5.56939	4.30319	3.12888
2::LmxM.22.0420	6	5	24	3.73048e-05	46.1699	PCF WC	AMA(Mø) XL	40S ribosomal protein S15, putative	10.1051	16.3499	6.16778	0.063318	0.557833	0.805311	0.0779283	0.238615	0.436795	0.125094	0.0166253	1.00013	0.592894	0.249089	0.371487	0.124873	0.457399	0.865912	0.342369	0.353162	0.690538	8.66846	11.855	14.2581	4.05352	6.19565	4.92549	2.8456	2.98135	4.22465
2::LmxM.09.0940	5	4	21	3.82325e-05	1406.29	PCF XL	META nonXL	hypothetical protein, conserved	18.1	10.3259	36.9104	0.525493	0.819484	1.2426	2.29351	2.11839	1.15718	0	0.00363853	0.124283	0.152102	0.346265	0.188348	0	0.0424666	0.00399348	0.179662	0.0646773	0.148919	5.19972	2.09203	2.64214	0.75655	0.922452	2.35526	7.51354	1.57016	2.20084
2::LmxM.06.0080	4	2	7	3.88669e-05	41.3447	PCF WC	AMA(LD) XL	ATP-binding cassette protein subfamily G, member 1, putative (ABCG1)	6.10245	4.47601	2.92713	1.53412	1.67025	1.18368	10.1861	3.93072	3.58455	0.62773	0.00289969	0.0256042	0.230492	0.360142	0.50381	0.946599	0.300916	0.264689	6.18642	4.48506	5.08884	7.83726	7.62736	11.6672	3.22667	3.90686	3.12972	3.22591	2.24067	2.52019
2::LmxM.34.2270	3	2	12	3.9277e-05	Infinity	AMA(Mø) WC	PCF nonXL	ATP-dependent RNA helicase-like protein	0.0138408	7.43429	11.9436	0.289351	0.0335203	0.0170283	0.251079	0.0798105	0.183016	0.116117	0.0917422	1.53476	0	0	0	0.0286653	0	0	0.222136	0.0400225	0	9.15926	6.61252	7.91363	6.15579	13.0483	3.97457	14.0501	8.97397	7.83301
2::LmxM.18.0820;2::LmxM.34.1520	11	9	11	3.92818e-05	13.3166	META nonXL	AMA(Mø) XL	hypothetical protein, conserved	1.00256	0.707753	1.25408	6.87343	5.51092	6.19153	0.933668	0.783977	0.519995	1.59989	0.938339	2.13232	2.34629	2.84661	1.84893	16.5886	6.29208	6.91718	1.39076	1.42558	1.42803	3.2724	3.19718	5.30906	1.10194	2.67431	7.63018	3.32988	1.51396	2.43858
2::LmxM.08.0840	2	2	6	4.11594e-05	Infinity	AMA(Mø) WC	META XL	amastin-like protein, putative	0.0575496	0.180624	1.28975	0	0	0	0	0	0	9.09052	0.169864	0.212007	0.424866	0	0	0.140701	0	0	0.002178	0	0.00112062	1.70681	1.56397	0.0574098	2.91713	1.47666	0.0893242	12.478	34.0366	34.1049
2::LmxM.29.3310	13	13	63	4.16757e-05	45.4506	AMA(Mø) WC	META XL	hypothetical protein, conserved	2.03066	0.729152	0.862312	0.251464	0.167068	0.310467	4.0041	0.379371	0.943337	0.652724	0.276864	4.76537	0.320531	0.241075	0.218916	1.07322	0.315415	0.469311	2.01547	1.75557	1.43091	7.72511	6.5669	7.87529	9.18131	8.53686	3.76778	5.21823	5.98586	21.9294
2::LmxM.36.3880	9	9	37	4.51656e-05	17.4836	PCF WC	META nonXL	eukaryotic translation initiation factor 3 subunit, putative	4.76383	2.78226	5.83102	0.313958	1.08101	0.907147	5.69976	1.07197	0.875779	4.34731	1.80424	1.20103	0.756107	0.727303	2.34281	0.836113	0.574784	0.449327	0.85584	0.493679	0.622923	8.94105	10.4738	13.1086	4.86746	5.67944	9.98698	1.57073	3.69583	3.33791
2::LmxM.17.1290	19	17	52	4.54781e-05	11.5996	PCF WC	AMA(Mø) XL	translation initiation factor, putative	1.62164	1.55831	2.91751	0.800935	1.72619	1.55505	0.898767	0.705851	0.910703	3.76279	2.43149	18.7133	1.90934	1.16226	0.868391	2.15568	1.13362	1.03334	1.58723	1.25292	1.52877	8.62474	8.46165	12.0902	4.26842	4.80907	4.51819	2.6556	2.2028	2.13524
2::LmxM.05.0350	17	17	67	4.749e-05	18.8324	AMA(Mø) nonXL	META nonXL	trypanothione reductase	1.91743	1.6835	1.84636	0.687108	0.456463	0.5929	1.13985	1.89256	2.38658	6.10401	0.344415	7.50477	0.714277	0.209717	0.474716	0.641252	0.339801	0.174562	8.37682	5.75918	7.62699	3.5788	3.01007	3.94109	5.93936	6.40533	6.27825	6.11723	7.98568	5.87092
2::LmxM.16.0950	17	14	56	4.75304e-05	26.2134	META WC	PCF nonXL	sucrose-phosphate synthase-like protein	2.16044	1.26874	1.64335	0.589855	0.955135	0.806832	3.52268	0.428088	0.580601	0.808306	0.526063	1.34829	0.279098	0.545552	0.527828	1.77928	0.348543	0.621104	3.79655	0.676067	0.81317	6.60868	4.9228	11.9536	10.7978	10.3185	14.3367	4.67341	8.84353	3.51939
2::LmxM.30.2580	3	3	19	4.76411e-05	63.3975	AMA(Mø) WC	PCF nonXL	ubiquinol-cytochrome-c reductase-like protein	2.51067	2.09674	3.31903	0.741825	0.538836	0.532199	3.3531	5.19216	3.39573	0.310055	0.516008	4.95476	0.206195	0.0302901	0.292975	0.649806	0.412313	0.529622	4.29142	3.27262	3.8338	4.10289	3.32528	3.98208	5.0587	7.47567	1.50878	17.2433	12.6516	3.67151
2::LmxM.19.0790	3	2	10	4.84982e-05	22.1643	AMA(Mø) XL	PCF XL	signal recognition particle protein, putative	0.624434	0.738039	0.654237	3.83985	2.35579	2.0606	20.5128	14.791	9.39516	2.4155	5.14697	6.68025	0.332118	1.58289	1.24174	0.510777	2.27601	3.7757	3.20916	4.01448	5.10377	0.642437	1.39693	1.26392	0.509522	0.452165	1.21396	0.731618	0.806387	1.72177
2::LmxM.12.0350	3	2	9	4.91706e-05	Infinity	PCF WC	META XL	hypothetical protein, conserved	4.21001	5.08295	10.9675	0	0	0	0.00216201	0	0	0.000142189	0	0	0.117324	0.237627	0.104939	0	0	0.0821611	0.216329	0	0	25.4152	20.4179	22.6675	4.87596	1.87076	1.13589	0.423057	2.17269	0
2::LmxM.26.1230	3	2	0	4.94538e-05	44.6098	PCF nonXL	PCF WC	hypothetical protein, conserved	1.07927	0.654631	0.681693	3.20178	2.99208	6.09105	0.999696	3.65267	1.5349	0.975226	0.516092	1.90547	8.10807	13.9826	18.9199	4.14499	9.49502	7.05024	0.869765	3.73688	2.62217	0.273793	0.250597	0.394926	0.230984	0.229986	2.06298	0.789508	0.46199	2.09105
2::LmxM.04.0680	4	4	41	4.95839e-05	31.0832	META WC	META XL	ubiquitin-conjugating enzyme e2, putative	1.66552	3.41489	4.19774	0.266229	0.420599	0.482211	1.11929	0.683691	0.990433	2.26809	0.328784	0.109171	0.328615	1.14154	1.21631	0.330516	1.21251	2.2898	0.488454	0.546503	0.69741	7.85904	6.18789	10.0716	7.8573	9.86397	18.6162	3.36564	7.68832	4.29172
2::LmxM.28.2860	3	3	32	4.96937e-05	39.7095	AMA(Mø) WC	META nonXL	cytosolic malate dehydrogenase, putative	0.567101	0.2818	0.374091	0.567682	1.27151	2.25112	13.2605	8.57647	7.06476	1.72302	0.808227	0.898794	0.142998	0.671198	0.851337	0.391269	0.233687	0.169392	6.89885	4.55025	6.10629	2.11907	2.01841	2.56015	1.93937	2.02999	0.129516	10.7735	17.518	3.25163
2::LmxM.36.3390	5	4	43	4.98002e-05	50.9352	AMA(LD) XL	META nonXL	ribosomal protein L29, putative	12.2643	6.82436	4.70033	0.13668	0.437279	0.345096	1.07342	0.354162	0.374625	0.889587	0.523198	29.2243	0.193989	0.333353	0.245438	0.138082	0.31338	0.15003	0.438912	0.302779	0.312711	7.87304	7.74818	10.9639	1.71941	2.61549	3.77112	1.60258	2.62659	1.50372
2::LmxM.27.0870	15	15	47	5.04902e-05	8.3009	META WC	META XL	hypothetical protein, conserved	1.38569	1.24629	1.99969	0.915695	1.09177	0.788163	1.19007	1.09234	0.542677	1.64879	3.04563	3.12294	1.57644	2.32617	2.12544	0.799261	1.80299	3.45009	3.20387	2.59278	2.64424	4.70491	10.0555	8.31384	8.31595	8.8753	6.01499	9.72593	2.31213	3.09035
2::LmxM.08.1110	24	24	42	5.12439e-05	4.65619	PCF WC	PCF XL	stress-induced protein sti1	1.30433	1.22595	2.31031	1.77366	2.69476	1.97163	2.42271	2.03968	2.54546	1.7678	3.81692	1.0918	2.53012	1.57751	1.91422	4.07044	2.33691	3.02714	2.04915	2.01492	2.21417	7.93156	6.2501	8.35699	4.36577	5.53718	2.86152	5.44862	6.38286	6.16582
2::LmxM.27.2330	4	4	31	5.13739e-05	121.451	PCF WC	PCF nonXL	GTP binding protein, putative	0.698174	0.558351	1.10049	0.24817	0.506147	0.181888	1.07106	0.729283	2.28494	0.0849968	1.0988	0.431849	0.0222279	0.176654	0.162922	0.228126	0.0347191	2.20356	1.65372	0.750659	1.60163	12.2297	13.1633	18.5482	8.74475	9.29963	13.0929	3.43518	3.14155	2.51644
2::LmxM.22.0570	11	8	40	5.20947e-05	36.2436	AMA(Mø) XL	PCF nonXL	proteasome regulatory ATPase subunit 1, putative	1.13484	0.519965	1.32474	5.12539	3.75274	3.8474	11.8355	10.1522	5.52355	3.75772	0.207889	2.1806	0.117562	0.340003	0.301499	1.42227	0.707526	0.95556	4.43284	1.84285	1.80467	3.8579	4.40139	5.85668	4.87814	5.70922	5.17165	3.62061	3.02564	2.1915
2::LmxM.28.1880	7	4	7	5.22666e-05	116.166	PCF nonXL	AMA(Mø) WC	hypothetical protein, conserved	1.90001	1.68702	0.261963	3.10544	7.60945	6.53012	0.499688	4.55508	1.85644	0.1245	5.72513	0.261676	7.21334	13.0973	11.8955	5.85868	8.19528	9.01278	1.4542	4.19709	2.93018	0.33026	0.119063	0.112635	0.162289	0.317303	0.710365	0.0643724	0.0980983	0.114771
2::LmxM.34.2910	2	2	19	5.22976e-05	94.4968	AMA(Mø) XL	META XL	hypothetical protein, conserved	0.326134	0.0963122	0.069585	0.146289	0.102133	0.210347	25.0636	9.66066	8.62795	0.374568	1.16051	10.7152	0.127145	0.263442	0.341394	0.213075	0.221106	1.73736	12.117	10.2821	9.29807	0.935282	0.603292	1.09722	1.09881	1.50181	2.49404	0.763729	0.321352	0.0304788
2::LmxM.27.1730	5	5	22	5.30402e-05	60.4603	PCF WC	META nonXL	hypothetical protein, conserved	0.62586	1.27425	2.18126	0.171545	0.269943	0.524006	1.85666	0.238267	0.43886	0.74358	0.315589	2.67815	0.210564	0.284128	2.33074	0.222133	0.232644	0.307428	0.532289	0.224105	0.479024	15.7787	11.7692	18.5352	14.9575	16.4424	3.2659	1.42938	0.560823	1.11982
2::LmxM.23.0547	4	3	10	5.50795e-05	Infinity	PCF WC	PCF nonXL	hypothetical protein, conserved	0.213774	0.303	1.0536	0.030103	0.0088467	0	0.251674	0.00373161	0.00231448	4.52878	0.00775535	0.1896	0	0	0	0.557229	0	0.0241919	0.4389	0.594307	0.730405	18.0272	15.9107	19.3331	8.28528	9.2805	4.00208	9.48017	5.15508	1.58762
2::LmxM.29.3040;2::LmxM.07.0020	12	10	38	5.54763e-05	21.1111	PCF XL	PCF nonXL	eukaryotic translation initiation factor 3 subunit 7-like protein	11.1309	14.2679	17.5846	2.33467	3.32902	3.19445	2.43645	1.24229	1.18375	3.41616	8.22079	1.26192	0.175256	1.03041	0.830392	0.773393	0.77439	2.22948	1.27735	1.1484	1.17619	3.85154	3.53458	3.85743	1.84161	2.0511	1.84574	0.972108	1.42012	1.6076
2::LmxM.33.0690	4	3	4	5.60793e-05	11.1997	AMA(Mø) WC	PCF XL	hypothetical protein, conserved	0.747038	0.29921	0.823803	5.17171	4.80654	3.69269	0.541586	0.540406	0.989212	1.77639	1.73946	0.18195	0.699598	0.639508	0.645036	5.11323	2.53622	5.4899	2.59392	1.92776	2.68631	6.01962	3.84626	5.31823	4.36571	4.99649	10.8683	3.26472	4.4509	13.2283
2::LmxM.19.0800	5	4	20	5.60803e-05	59.0941	AMA(Mø) nonXL	PCF XL	ABC transporter, putative	0.103317	0.226372	0.141498	1.06875	0.625572	0.286781	7.23984	2.8911	2.70749	22.4337	2.21181	0.224095	0.248971	0.179508	0.245466	0.374612	0.493466	1.85468	8.92137	9.68123	9.24184	0.270614	0.26621	0.349661	0.230186	0.199258	0.687416	9.27635	9.03529	8.28356
2::LmxM.06.0880	5	5	18	5.62028e-05	18.645	META WC	AMA(Mø) XL	acyl-coenzyme a dehydrogenase, putative	1.6023	1.96846	1.91753	1.44271	1.91142	1.18867	1.17278	0.761048	0.24689	1.1044	0.239633	2.21552	0.890873	1.25132	1.01021	3.60073	1.97509	1.57208	1.08108	0.873338	0.639394	4.12653	3.53357	6.96128	7.45754	10.2595	22.9423	3.52788	5.01191	7.51405
2::LmxM.17.0010	32	30	51	5.66105e-05	14.3705	PCF XL	PCF nonXL	hypothetical protein, conserved	8.98544	10.149	15.5834	1.35069	2.5702	2.8904	1.2608	0.780297	0.969779	1.45563	0.607056	8.58782	0.98046	0.622226	0.813234	1.20094	1.13337	0.733072	1.41071	0.871282	0.829498	5.31081	6.03492	7.54232	2.96792	4.08427	3.23396	2.38507	2.44093	2.21442
2::LmxM.36.1140	10	9	53	5.79966e-05	47.229	META WC	META nonXL	short chain 3-hydroxyacyl-CoA dehydrogenase, putative	5.43951	5.5208	3.50424	0.150656	0.30864	0.532544	10.001	0.700795	0.695124	0.46131	4.57665	3.03336	1.16005	0.466278	1.3926	0.21483	0.177512	0.158259	1.0813	0.70431	0.933843	6.48945	3.67764	3.43305	7.69965	6.87843	11.4263	9.84489	6.07668	3.2603
2::LmxM.34.3370	3	3	11	5.81302e-05	456.337	PCF WC	AMA(Mø) nonXL	hypothetical protein, conserved	8.77411	2.49926	0.178081	0.0117178	0.262082	0.10621	0.725201	0.0881948	0.198477	0.0687234	0.47135	0.215797	0.0663938	0.220635	0.24898	0.0067328	0.0398335	0.126826	0.00706333	0.00412701	0.105159	23.743	9.31133	20.0401	12.8953	2.23222	2.82143	11.2902	1.37021	1.87131
2::LmxM.21.1770	18	15	55	5.82591e-05	11.1059	META WC	PCF nonXL	ATP synthase F1 subunit gamma protein, putative	5.35184	4.0953	3.66772	0.942962	0.641321	0.630286	3.30308	0.735514	0.735746	2.24057	0.709308	7.90485	0.84214	0.58343	0.763563	1.94672	0.969249	1.08963	0.998866	0.991623	0.910537	5.5798	5.81721	7.2545	7.42725	9.0512	7.83388	3.48214	4.65959	8.84019
2::LmxM.05.0490	5	5	47	5.85474e-05	23.288	META WC	PCF nonXL	hypothetical protein, conserved	1.53531	1.66161	2.10198	1.76185	0.631514	0.750504	6.38652	5.05724	3.26928	1.23504	0.43307	6.26125	0.58767	0.329848	0.105355	1.34093	0.440182	0.312316	1.71423	0.976115	1.32394	8.0935	6.38327	5.84218	7.31416	7.0109	9.49559	3.65636	4.19876	9.78953
2::LmxM.08_29.1470	7	7	40	5.92317e-05	142.082	AMA(LD) XL	PCF nonXL	hypothetical protein, conserved	1.10326	1.00834	2.97299	0.643724	1.4472	1.98681	2.32955	0.622434	1.14206	1.41662	0.496514	26.8908	0.156534	0.0169413	0.0292516	0.461414	0.0718333	0.112468	1.3077	0.451633	0.645585	11.3672	4.45518	7.20301	7.73107	6.22362	10.454	2.19862	2.4507	2.60288
2::LmxM.09.0770	18	17	54	5.95052e-05	14.7078	PCF WC	AMA(LD) XL	oligopeptidase b,serine peptidase, clan SC, family S9A-like protein	1.35131	1.22687	2.53603	1.21147	3.11648	1.92842	0.770047	1.2714	0.819118	0.734833	0.26042	1.02458	2.35528	5.08466	3.8975	1.09071	5.66253	0.6819	0.881091	1.28792	0.835556	8.20592	8.35599	13.1453	6.27906	7.36229	7.14656	4.40679	4.60337	2.46664
2::LmxM.31.0390	3	3	21	6.14561e-05	280.719	META WC	META XL	proteasome regulatory non-ATP-ase subunit 8, putative,26S proteasome regulatory subunit, putative	1.06386	4.69098	6.85027	0.0610449	0.0351922	0.0477804	1.69945	0.0410514	0.211925	0.155634	2.58615	0.163149	3.31873	0.177299	0.0412399	0.0392851	0.0404175	0.0852603	0.224594	0.137417	0.395565	5.97841	5.96043	11.0935	7.5682	12.5085	20.3517	7.03953	4.73346	2.70005
2::LmxM.30.1110	3	3	23	6.18798e-05	220.764	META WC	PCF nonXL	hypothetical protein, conserved	0.851972	0.704273	12.9014	0.0388535	0.12357	0.34308	0.32464	0.26158	0.488376	2.09717	5.22495	0.994558	0.137495	0.0010607	0.0150753	0.0251255	0.0989758	0.198205	13.1523	7.90327	8.90861	1.78566	1.77514	2.39202	2.20681	2.09071	29.6187	1.61025	1.88297	1.84311
2::LmxM.08_29.1070	26	24	59	6.22528e-05	9.93642	PCF XL	AMA(Mø) nonXL	ribosomal protein L1a, putative	7.29254	15.5497	6.76104	2.09406	2.43346	5.11022	1.92907	0.710447	1.37258	0.476213	2.59794	0.428372	1.58077	2.09798	1.21054	0.934861	1.00319	1.36403	1.23101	0.537548	1.21072	7.74154	10.7777	8.23248	2.46648	4.39103	1.7491	1.51346	2.52235	2.67955
2::LmxM.03.0820;2::LmxM.18.1550	6	2	1	6.23004e-05	Infinity	PCF XL	PCF nonXL	hypothetical protein, conserved	39.0107	5.63892	1.58492	14.5262	13.3764	7.83008	4.89084	3.53965	5.36202	0	0.122853	0.0576396	0	0	0	0.104503	0.267041	0	1.41705	0.890035	0.866235	0.193375	0.0176563	0.0500408	0.0241945	0.000367135	0.0613459	0.0827685	0.0764732	0.00866823
2::LmxM.24.1990	3	2	22	6.43598e-05	110.48	AMA(Mø) nonXL	META XL	hypothetical protein, conserved	0.492223	0.471868	0.604987	0.197957	0.213674	0.192505	0.224423	4.28453	4.19971	0.624317	0.0384696	0.245598	0.302833	0.616439	0.822393	0.558585	0.469667	0.13179	34.1063	19.1322	13.5068	0.526723	0.272099	0.291626	0.757828	0.802497	2.14095	5.24151	6.80829	1.72123
2::LmxM.33.2530	5	2	2	6.48982e-05	1240.69	AMA(Mø) WC	PCF WC	hypothetical protein, unknown function	0.0390722	0.0426412	0.0410436	0.511622	0.290925	0.155615	0.644188	0.63688	0.612919	0.54703	0.72028	0.00719526	0.176212	0.144042	0.118435	0.198	0.226369	0.392841	9.79325	2.95512	2.30753	0.0288245	0.0252314	0.00979501	0.0570588	0.019975	0.0785573	71.5456	1.54035	6.13341
2::LmxM.26.1960;2::LmxM.20.1510	35	32	60	6.6813e-05	17.6362	META WC	AMA(Mø) XL	hypothetical protein, conserved	2.12747	3.19822	1.6827	0.919108	1.2983	1.30885	0.38305	0.377226	0.801731	5.34424	0.38729	4.52721	0.556112	1.14057	1.28253	1.07949	1.13395	0.872725	1.71008	1.03684	1.46353	5.66389	4.96898	6.81467	8.12555	9.87861	9.54372	4.73255	5.98313	11.6577
2::LmxM.27.1030	6	5	25	6.70018e-05	76.024	PCF XL	PCF nonXL	hypothetical protein, conserved	17.2632	20.6191	32.1321	3.16972	1.90609	1.11245	1.16517	1.15543	1.49705	0.111533	1.96382	2.5818	0.170216	0.500749	0.249988	0.732809	0.723941	1.7773	1.7832	0.983121	1.12694	0.630168	0.605082	0.580717	0.835218	1.11007	1.53125	0.932878	0.436308	0.612555
2::LmxM.14.0670	5	4	20	6.82832e-05	29.424	AMA(Mø) nonXL	AMA(LD) XL	fatty acid elongase, putative	4.30471	4.24171	3.6322	2.43676	5.44217	3.40195	9.34472	3.35147	5.89287	0.800689	0.014529	0.0268055	0.443384	1.54111	0.458822	1.24822	1.69263	0.615452	8.9318	7.22931	8.61459	3.28935	3.38845	5.33177	2.54148	3.62638	4.30051	1.09558	2.18139	0.579209
2::LmxM.09.1510	3	2	8	6.93075e-05	374.083	PCF nonXL	PCF WC	hypothetical protein, conserved	0.657394	0.671102	0.860096	6.64753	10.7169	5.40707	1.52672	3.23599	1.11504	0.00174178	2.21064	0.0331042	7.35058	15.1307	14.0447	3.74251	9.28208	11.5439	0.768447	2.50342	1.93901	0.0642063	0.00606805	0.0273672	0.190744	0.174262	0.0129605	0.112453	0.00780633	0.0155028
2::LmxM.33.0110	6	6	40	7.58645e-05	16.6893	PCF XL	META XL	adenylate kinase, putative	9.79379	11.5961	8.43534	0.41576	0.524597	0.846725	1.27464	0.562162	0.769949	0.598448	8.24958	0.773562	1.21468	2.00353	2.40386	1.02443	1.08373	1.71982	1.19337	1.35218	1.43732	4.11898	4.29581	5.63083	3.61818	5.43857	4.45533	5.18493	3.96242	6.02141
2::LmxM.16.1420;2::LmxM.07.0920	5	5	36	7.63902e-05	1138.87	PCF WC	META nonXL	hypothetical protein, conserved	3.81053	2.01754	2.77138	0.425485	0.0549081	0.0210321	0.837235	0.12158	0.189451	5.1766	0.950756	0.0784887	0.181036	0.240688	0.00320316	0.0141988	0.0206655	0.0250672	0.72093	0.245592	0.634543	13.4066	17.7463	37.1011	1.26519	2.43057	3.98933	1.72772	1.6966	2.09573
2::LmxM.08.1070;2::LmxM.08.1030;2::LmxM.08.1040a;2::LmxM.08.1040b;2::LmxM.08.1040c;2::LmxM.08.1050;2::LmxM.08.1070partial	16	2	52	7.6971e-05	Infinity	AMA(Mø) WC	META nonXL	cathepsin L-like protease, putative	1.14966	0.124156	0.0265015	0.00045102	0.00339603	0	0	0.0127836	0	30.8255	0.181054	0.215214	0	0.00950143	0	0	0	0	0	0	0.0162792	0.299723	0.196848	0.164551	0.127517	1.12547	0.865849	1.08112	2.43239	61.142
2::LmxM.34.4950	6	6	24	7.69962e-05	161.26	AMA(Mø) XL	PCF nonXL	hypothetical protein, conserved	6.68178	7.99666	12.5727	0.260963	3.31403	2.51592	26.4605	11.6114	9.43054	0.288747	0.0416317	0.158993	0.0137615	0.182809	0.0979997	0.206557	2.57917	0.304975	0.648501	0.582653	0.323419	2.44549	1.14982	2.69413	1.6134	0.726682	0.261094	3.00255	0.377781	1.45541
2::LmxM.29.2330	13	13	43	7.70721e-05	11.7439	AMA(Mø) WC	META XL	hypothetical protein, unknown function	1.94162	1.15332	0.811099	0.694866	1.26458	0.974432	2.08247	0.498097	0.763827	1.14928	2.17068	6.8559	1.56247	1.55934	1.61473	1.51658	1.21824	1.47247	1.35753	0.845061	1.06319	3.27653	1.44229	3.46818	8.33002	7.4201	9.03785	5.49231	8.22036	20.7426
2::LmxM.29.2580	8	8	29	7.83798e-05	6.84171	PCF XL	AMA(Mø) nonXL	reticulon domain protein, 22 kDa potentially aggravating protein (paple22)	8.72993	10.2965	7.45636	1.28569	1.88083	1.04222	2.81567	1.17679	2.13413	1.90191	0.997133	1.55585	1.72479	1.83053	1.43719	3.65186	1.16474	0.839404	1.38905	1.2443	1.23743	4.84846	4.60546	6.74232	3.64234	4.787	2.51524	2.56556	5.27531	9.22601
2::LmxM.36.0050	9	7	51	7.86566e-05	56.0571	PCF XL	PCF nonXL	PUF1, putative	17.3263	18.1469	23.0497	0.877552	1.52228	1.2165	5.21706	2.21047	1.59272	0.538681	0.440816	4.65917	0.123411	0.181012	0.739562	0.670941	0.138308	0.390149	2.55645	1.30477	1.86251	2.36373	2.19543	2.41142	0.534195	0.42715	0.892754	4.43157	0.608621	1.36992
2::LmxM.24.1980	5	5	44	7.90594e-05	12.052	META WC	AMA(Mø) XL	hypothetical protein, conserved	3.23488	4.61991	6.39826	1.18415	1.12662	0.769846	0.747808	0.702962	0.953502	2.5354	5.06015	0.604062	1.77388	1.42812	2.36553	1.39409	1.19361	2.62559	4.43267	2.76651	2.42129	7.46187	4.50555	6.49352	12.1834	11.7719	5.02111	1.68413	1.34015	1.19953
2::LmxM.05.0960	18	17	68	7.94863e-05	96.175	PCF nonXL	AMA(Mø) WC	dipeptidyl-peptidase III, putative,metallo-peptidase, Clan M-, Family M49	0.860299	0.324464	0.357707	5.92974	5.8775	5.1031	0.237961	3.31968	1.33835	0.0375945	3.92473	0.109962	7.13675	13.7616	12.7294	5.90828	9.21677	14.1961	0.97831	3.72779	3.03893	0.221823	0.182918	0.234512	0.218137	0.270181	0.407778	0.0428194	0.0569771	0.249855
2::LmxM.04.0670;2::LmxM.04.0660	2	2	19	7.96791e-05	17.5249	META WC	AMA(Mø) WC	hypothetical protein, conserved	2.32132	3.06788	2.72515	2.66885	0.821471	0.704115	3.15866	1.25057	4.58064	2.79898	2.99055	9.22798	3.18338	4.27392	4.94474	3.04453	6.39283	3.50187	0.423182	0.819779	1.51602	2.61059	1.73511	1.88752	6.51321	8.11453	13.1382	0.28919	0.917912	0.377269
2::LmxM.10.0380;2::LmxM.10.0360;2::LmxM.10.0370	4	3	11	8.07541e-05	237.091	PCF WC	META nonXL	unspecified product	4.39263	2.97842	3.87483	0.0257687	0.154971	0.0604661	0.059278	0.450381	0.177385	0.370109	0.218163	17.2474	0.0904825	0.520913	0.0136054	0.134419	0.0372736	0.0536515	0.392621	0.160455	0.231795	32.6428	8.68028	12.104	2.28597	0.797037	1.37184	3.93708	4.74033	1.79567
2::LmxM.03.0980	15	13	58	8.09618e-05	15.3539	PCF WC	AMA(Mø) XL	elongation initiation factor 2 alpha subunit, putative	5.35261	8.26755	7.19971	1.11806	1.62301	1.42861	0.67379	0.439031	0.564811	7.62185	2.49775	1.78324	2.81381	0.739142	0.952079	2.48804	0.512156	0.926398	3.50966	0.848912	0.983601	7.32979	7.32301	11.1053	4.04955	5.95475	4.01305	2.28408	2.62101	2.97561
2::LmxM.26.2700	6	6	36	8.19677e-05	216.502	PCF WC	META nonXL	6-phosphogluconolactonase	0.70244	0.692576	1.24578	0.969577	0.145164	0.275053	0.0977719	0.130811	0.326899	0.11623	0.0197182	9.36322	0.147241	0.0539054	0.0554632	0.0425327	0.0176293	0.104115	0.84453	0.180775	0.23313	11.2297	9.38708	14.9494	8.91056	11.2846	8.57568	4.23131	7.81932	7.84769
2::LmxM.36.1620	5	2	31	8.28897e-05	672.628	PCF XL	AMA(Mø) nonXL	universal minicircle sequence binding protein	21.3197	27.3084	34.1172	0.17116	1.1908	0.89956	1.24074	0.528437	0.452162	0.0631464	0.0849317	0.0685135	0.0656378	0.288447	0.287216	0.0165036	0.029397	0.235267	0.048744	0.0359167	0.0383573	4.03117	3.90881	2.71385	0.276338	0.383413	0.00125998	0.00963928	0.169026	0.016175
2::LmxM.09.0970;2::LmxM.32.1540	15	14	48	8.29002e-05	9.36118	META WC	META XL	elongation factor-1 gamma	4.1054	5.01533	5.36809	1.08481	0.950251	0.95783	1.36929	0.667112	1.09744	0.791553	0.613682	2.92486	2.29928	0.416284	0.561132	2.71319	1.04542	0.808753	1.93898	2.38236	3.14812	8.58134	5.59244	8.31194	6.3791	5.93208	15.7058	3.48403	3.53324	2.22087
2::LmxM.23.1480	8	7	65	8.29885e-05	15.8527	META XL	PCF nonXL	hypothetical protein, conserved	0.710656	0.454061	2.00749	13.8469	7.40276	6.44221	2.86939	0.341279	1.36104	1.64684	1.29912	1.64371	0.560842	0.808791	0.377196	1.75783	2.87431	1.38019	5.45994	3.94359	5.47689	3.98504	3.47139	8.08863	3.6853	3.34356	6.03457	3.74586	2.59443	2.38617
2::LmxM.36.6480;2::LmxM.34.3200	7	7	7	8.30545e-05	13.9238	META WC	META nonXL	histidine secretory acid phosphatase, putative	2.29447	1.79913	3.88505	0.267321	0.80613	1.88293	0.595264	0.626808	2.47035	1.71686	0.719433	3.7763	6.31042	8.42276	9.37436	0.537305	0.795361	0.946899	1.29351	0.685263	0.964755	3.74255	3.14745	4.93116	11.372	10.3492	10.019	1.10685	1.68087	3.48027
2::LmxM.08_29.2090	2	2	2	8.30872e-05	168.456	META nonXL	PCF WC	hypothetical protein, conserved	0.479669	0.104027	0.0721684	7.00079	2.27711	3.78145	0.529106	4.97167	4.25591	1.99254	15.8724	0.0988357	4.23026	2.13612	6.27477	6.4846	4.05256	21.8726	1.78074	5.2447	5.55579	0.0842335	0.0325183	0.0756414	0.0536635	0.104694	0.30503	0.0924575	0.108443	0.0754286
2::LmxM.14.1220	5	4	21	8.31026e-05	21.1957	AMA(Mø) XL	PCF nonXL	hypothetical protein, conserved	0.566919	1.35446	0.654978	0.369136	0.502125	0.573469	5.5862	8.84114	7.70788	2.11515	0.875553	5.02122	0.774914	0.206125	0.0632877	4.06917	0.342264	1.80748	5.95301	5.15218	5.30624	3.55344	2.08215	1.87343	4.52959	4.31599	7.67115	9.82251	4.41421	3.89463
2::LmxM.21.1430	5	5	32	8.31278e-05	72.9529	META WC	PCF nonXL	2-oxoisovalerate dehydrogenase alpha subunit, putative	0.243274	3.60007	4.18048	0.171792	0.481676	0.384189	0.260869	0.443332	1.48269	1.53792	0.255148	5.02431	0.431841	0.0157759	0.00805103	0.155389	0.137653	0.211895	3.19842	1.60725	2.60889	11.8507	6.80325	5.87796	11.3096	13.149	8.78361	4.02637	6.45937	5.29909
2::LmxM.10.0390	22	7	42	8.38506e-05	56.4248	META WC	AMA(Mø) nonXL	GP63, leishmanolysin	2.2321	2.37972	4.07334	0.13333	0.934616	1.30378	0.523304	0.421888	0.262125	0.246954	2.89931	0.345515	2.08315	2.9842	1.92295	1.24619	1.44437	0.598769	0.301581	0.392868	0.400619	2.44289	1.34732	3.48418	15.9125	12.924	32.9525	0.608636	0.850023	2.3472
2::LmxM.34.1850	4	4	24	8.3887e-05	19.2832	META WC	AMA(Mø) nonXL	COP-coated vesicle membrane protein gp25L precursor, putative,ER--golgi transport protein gp25L, putative	1.04944	1.91759	2.46906	1.1395	0.500519	0.799072	0.164321	0.833739	0.95904	6.7357	2.79077	1.81134	1.58235	1.40352	2.21968	3.08616	1.03248	4.69969	0.56938	0.603764	0.466817	4.37672	5.81404	6.63701	7.09829	9.12678	15.3986	1.61576	5.22907	7.86979
2::LmxM.16.0550	28	27	60	8.4016e-05	9.41575	PCF WC	AMA(Mø) XL	orotidine-5-phosphate decarboxylase/orotate phosphoribosyltransferase, putative,OMPDCase-OPRTase, putative	3.0468	3.49636	3.54325	0.887925	1.05197	1.31009	1.00527	0.690084	0.755939	1.05945	1.34922	9.20782	0.851765	1.15532	1.30012	1.90339	0.928237	1.90231	4.35547	2.25082	2.52771	6.27898	6.64887	10.1529	5.093	6.37693	10.0258	3.97732	3.50385	3.36304
2::LmxM.13.0160	14	14	39	8.46724e-05	18.2122	META WC	META XL	protein kinase A regulatory subunit, putative	0.2955	0.456493	1.66385	0.723734	0.424123	0.259023	5.55575	2.37489	3.001	3.71611	0.556577	8.17945	1.47794	0.576809	0.690281	1.17504	0.888101	0.542216	7.99243	5.99713	7.10108	4.21613	3.69814	4.38624	7.79543	6.8371	10.9899	3.44275	2.32664	2.66016
2::LmxM.29.0480	2	2	8	8.47795e-05	Infinity	PCF XL	PCF nonXL	bystin, putative	2.93112	14.3714	20.9049	2.70173	0.31202	0.392545	3.03114	0.247385	0.0131101	3.84851	0.157891	0.313254	0	0	0	0.749185	0.120994	0.178621	0.657704	0.00336143	0.184422	17.3031	16.8648	1.24065	2.28708	6.69326	0.270915	1.16499	1.95024	1.10562
2::LmxM.08_29.1030	2	2	23	8.48446e-05	74.4977	META WC	META nonXL	hypothetical protein, conserved	4.25423	10.0962	6.0007	0.276736	0.317106	0.666784	0.746052	0.333451	0.286119	0.296391	0.104388	5.75414	0.372733	0.767731	0.304017	0.18379	0.36892	0.043237	0.98614	4.19972	4.70301	5.89372	3.32084	4.12294	10.0438	12.171	22.1818	0.184219	0.367155	0.652834
2::LmxM.16.0890	2	2	21	8.61889e-05	321.731	META nonXL	AMA(LD) XL	hypothetical protein, conserved	3.03893	3.36261	4.13764	5.60739	3.97679	2.33531	5.41167	6.04129	3.17506	0.0540799	0	0.0316522	5.9342	7.78495	5.51128	4.40518	13.9044	9.27305	1.15551	6.55114	1.74423	0.662333	2.00432	1.93827	0.463783	0.443821	0.211104	0.177308	0.197267	0.465431
2::LmxM.23.0560;2::LmxM.17.0800;2::LmxM.36.4670	21	17	44	8.71935e-05	12.112	META WC	META XL	kinesin, putative	4.11965	2.77725	3.27269	1.37869	0.655652	0.746847	1.90439	0.745484	0.517695	1.68439	0.298919	3.02859	0.553273	2.25456	1.04372	0.730318	0.798674	1.37821	1.19113	1.23763	0.363506	9.1253	5.75521	7.12351	8.98189	10.1231	14.5809	4.47436	5.20531	3.94917
2::LmxM.30.0050	3	3	25	8.72553e-05	Infinity	META WC	PCF nonXL	cyclophilin, putative	1.60537	1.02708	1.83862	0.000947991	0.15401	0	0.149295	0	0.171398	2.54776	0.425312	1.66577	0	0	0	0.158713	0	0	0.369719	0.101912	0.000530473	9.54771	7.7148	12.1842	10.1986	15.4069	6.37961	4.56592	15.6055	8.18041
2::LmxM.32.0260	5	5	28	9.02311e-05	109.726	PCF XL	AMA(Mø) XL	RNA binding protein rggm, putative	16.7556	20.077	42.4961	0.31476	1.35714	1.69307	0.0911239	0.161083	0.470764	0.8559	0.0779779	0.142777	0.121525	1.31724	1.59079	0.480627	0.202511	1.01376	0.432035	0.248046	0.446367	1.20848	0.719978	1.65013	1.09066	2.00224	1.28559	0.533406	0.482563	0.680758
2::LmxM.13.0090	23	19	56	9.0377e-05	15.2341	PCF WC	AMA(Mø) nonXL	carboxypeptidase, putative,metallo-peptidase, Clan MA(E), family 32	2.44332	3.61399	3.0407	0.618906	1.03728	0.945104	0.476106	0.740199	0.993626	2.26737	0.313103	5.93628	1.16661	0.915531	1.33873	2.07613	0.705758	0.618149	0.626823	0.529003	0.513273	8.14175	6.89944	10.386	3.93662	6.70948	8.39044	4.73954	5.35223	14.5285
2::LmxM.08_29.0760	33	28	41	9.03812e-05	6.04938	PCF WC	META XL	lipophosphoglycan biosynthetic protein, putative,heat shock protein 90, putative,glucose regulated protein 94, putative	1.9903	1.63649	4.91604	1.11247	1.36459	1.0467	2.8398	1.46664	0.841324	1.77522	1.76603	3.12328	1.48562	1.18188	1.92262	1.2982	1.60928	1.18629	4.2792	2.28649	2.75099	7.25317	5.84787	8.21549	6.78116	9.95358	4.12435	6.11277	7.0396	2.79256
2::LmxM.31.0050	6	6	35	9.04076e-05	12.1561	META WC	PCF nonXL	protein transport protein Sec13, putative	4.06169	2.41004	2.70895	1.05044	1.53974	1.49328	2.75221	0.571679	2.51152	1.68167	0.728684	0.405341	0.867217	0.846374	0.700323	2.68544	1.36432	0.551268	3.12029	1.28648	0.737752	7.20486	8.53405	9.96925	8.25279	7.51192	13.5791	3.22056	3.93825	3.7145
2::LmxM.08.1225	5	4	41	9.05277e-05	142.056	AMA(Mø) WC	META XL	hypothetical protein, unknown function	10.31	5.42289	4.57897	0.0947921	0.0583965	0.0941335	1.26745	0.0224103	0.0949372	3.03449	0.0457889	5.67653	0.029394	0.314962	0.0145164	0.194255	0.0164229	0.0446239	0.162183	0.421768	0.380192	2.85751	3.09225	4.17662	9.89831	7.83485	4.72792	8.92032	13.5849	12.6282
2::LmxM.04.0130	8	8	33	9.17752e-05	109.525	META WC	META XL	unspecified product	0.5034	1.66143	1.60972	0.266841	0.125051	0.312605	0.148973	0.133509	0.489276	8.94807	0.126899	1.7075	0.328639	0.73111	0.741641	0.2945	0.378796	0.114447	0.195124	0.196515	0.38399	0.614165	0.481083	0.638434	30.3288	17.164	29.6671	0.918315	0.301934	0.488139
2::LmxM.17.1220;2::LmxM.19.0030	13	7	64	9.21641e-05	25.265	META WC	META XL	histone H2B	1.59708	2.1108	2.03288	0.356613	0.347933	0.522526	2.22317	2.14481	0.800909	1.02451	0.480779	2.69012	0.385191	0.470972	0.731981	1.14377	0.595324	1.10231	0.492054	0.880702	0.776664	10.511	5.36793	1.72115	14.4074	14.7129	1.88182	5.08189	7.79452	15.6104
2::LmxM.30.2020;2::LmxM.29.2830;2::LmxM.30.1890	7	5	25	9.23526e-05	13.8194	PCF nonXL	PCF XL	succinyl-diaminopimelate desuccinylase-like protein	0.373808	0.468234	0.970833	2.07787	2.46564	2.82634	1.61646	2.98334	0.854872	0.502784	0.431897	1.92063	4.73856	11.1964	9.11782	2.44499	5.56673	13.8007	1.06481	2.57108	1.60287	5.47058	3.80375	5.65071	3.70977	3.64575	3.734	1.53927	1.83077	1.01873
2::LmxM.36.0950;2::LmxM.26.1160	5	2	2	9.47602e-05	52.9643	AMA(Mø) nonXL	META nonXL	dynein heavy chain, putative	2.29054	2.35041	2.26828	0.313426	0.611567	0.374256	7.11046	1.95184	1.37942	0.260306	0.64987	2.08918	0.216863	0.155471	0.820244	0.0581195	0.498682	0.617864	19.7594	20.0728	22.3831	0.687332	1.08955	0.913488	2.09704	1.95988	0.390694	3.36825	2.25718	1.00447
2::LmxM.30.2150	7	7	41	9.48614e-05	31.0822	META WC	PCF nonXL	prostaglandin f2-alpha synthase	0.813788	0.537421	0.960386	0.579175	0.593464	0.523966	0.564317	0.678687	3.36271	1.35682	0.408256	7.87799	0.427152	0.711917	0.121163	0.460236	0.417194	0.886815	3.44604	3.67549	3.90101	4.1676	6.22759	6.10517	6.60378	14.6321	17.9348	2.80952	5.66307	3.55234
2::LmxM.11.1030;2::LmxM.28.2350	11	10	59	9.49449e-05	59.9249	META WC	META XL	hypothetical protein, conserved	1.73039	2.39518	2.64253	0.0366949	0.15163	0.323612	1.54056	0.127229	3.94763	1.62295	0.274596	1.21598	0.902023	0.302501	0.193067	0.0756432	0.134611	0.486635	1.19914	0.258497	1.2387	7.8437	6.93418	8.24368	9.89871	8.704	12.0751	3.37746	4.80577	17.3176
2::LmxM.30.0930;2::LmxM.30.0960	11	8	26	9.66172e-05	59.0847	PCF WC	PCF nonXL	sodium stibogluconate resistance protein, putative	6.28824	4.53564	4.65933	0.348525	0.935634	0.570833	3.58855	0.0873255	0.4038	1.82952	0.299237	1.44995	0.232769	0.324423	0.120701	3.24918	0.277529	0.654276	0.313518	0.222249	0.203091	12.8883	12.546	14.6188	8.89803	11.2702	5.899	2.0376	0.509018	0.738757
2::LmxM.08_29.0867	7	6	32	9.77321e-05	12.4595	AMA(Mø) WC	AMA(Mø) XL	guanine deaminase, putative	1.25514	1.5874	1.11098	1.39025	1.3698	1.10408	0.339438	0.752958	0.816067	1.31647	1.43351	0.267458	0.815604	2.83689	4.10578	0.675462	2.15345	3.75265	0.335506	0.787063	1.07218	6.94814	6.3459	10.2739	9.78568	9.21644	4.37334	4.32777	8.62358	10.8271
2::LmxM.24.2030;2::LmxM.30.1510	6	5	55	0.000100039	37.7007	META WC	AMA(Mø) nonXL	3-oxoacyl-(acyl-carrier protein) reductase, putative	0.622194	0.315826	0.438422	0.120138	0.277208	1.15268	0.593249	0.0759351	0.622419	7.93902	0.362355	0.488787	0.656452	1.98145	3.25741	0.855356	0.666634	0.41707	0.137228	0.193138	0.538167	8.20831	5.49264	9.41082	10.2505	13.5571	8.9367	6.71346	5.41793	10.3014
2::LmxM.34.0370	24	23	61	0.000100582	7.75225	PCF WC	META nonXL	ATP-dependent DEAD-box RNA helicase, putative	5.96708	6.48981	7.13022	0.667294	1.44015	1.92563	0.991209	1.21247	1.758	6.31068	0.52166	1.07764	1.11915	1.32891	1.33777	0.752695	1.13517	0.968548	1.9727	1.71195	1.8104	7.56455	5.97543	8.60363	5.69269	5.69374	7.94366	3.6082	4.47408	2.81488
2::LmxM.09.1320	13	11	34	0.000100666	18.8888	PCF XL	AMA(Mø) nonXL	paraflagellar rod component, putative	10.0847	22.7133	3.19804	1.27934	1.16885	1.10756	1.0916	0.98259	0.886407	4.28041	1.93808	0.622911	2.24687	2.89119	2.1581	1.35884	2.08304	2.34257	0.529284	0.817106	0.559293	3.95898	2.21656	2.15149	5.74604	5.96011	11.4965	1.40165	1.79228	0.936349
2::LmxM.16.0900	3	2	3	0.000104469	23.9614	PCF WC	AMA(Mø) XL	hypothetical protein, conserved	6.79374	3.50022	3.08478	0.839534	2.96115	1.26279	0.575345	0.172524	0.28956	0.127681	0.232963	1.34884	3.8088	2.46475	1.45374	1.89386	1.80465	1.12278	2.06309	0.615355	0.296542	11.5509	7.87143	5.43601	5.54775	4.63804	4.32723	16.8794	3.47322	3.56331
2::LmxM.13.1090	8	4	28	0.000105185	40.6611	META WC	META XL	proteasome regulatory ATPase subunit 2, putative	7.00237	13.2497	1.86536	0.452725	0.120861	0.129654	1.24604	0.835945	0.811267	0.625061	2.28694	1.38476	0.11269	0.0332182	1.48582	0.479298	0.286435	0.766296	0.789827	0.170338	1.00571	12.5274	4.7281	7.91779	10.691	6.57969	11.3238	5.85896	3.39595	1.837
2::LmxM.30.0640	24	23	56	0.000106428	32.6963	PCF XL	AMA(Mø) WC	hypothetical protein, conserved	9.47353	11.1532	22.1542	1.75396	2.01968	1.70547	1.38369	0.978088	1.01687	1.00861	2.07535	28.983	1.07717	0.967467	1.24814	1.64795	1.5018	2.4586	0.693964	1.21867	1.11455	0.456045	0.499813	0.661453	0.357747	0.289528	0.793016	0.623681	0.34162	0.343132
2::LmxM.03.0250	8	6	47	0.000108856	17.1065	AMA(Mø) XL	META nonXL	ribosomal protein L38, putative	4.56163	3.00198	1.8573	0.762276	0.524051	0.853296	17.2031	8.98202	5.67885	3.49955	0.386309	0.907888	0.416792	0.863242	1.60842	0.146494	0.596478	1.11971	1.65305	1.1442	1.82019	7.12116	10.1603	8.66291	3.08016	3.16137	2.36532	3.18358	3.17467	1.50369
2::LmxM.25.0750	15	15	50	0.000108876	7.30317	PCF WC	META XL	protein phosphatase, putative	1.62585	1.48715	2.38685	1.77213	0.476178	1.17686	2.02721	0.56406	1.1972	1.9439	1.25602	1.54651	2.37427	3.44029	4.45199	1.32903	2.27891	1.01324	0.987768	3.43206	3.21887	7.46128	7.56049	9.99281	5.32194	6.71779	10.9079	4.42885	4.60572	3.01685
2::LmxM.19.1290	2	2	19	0.000109118	431.625	PCF WC	PCF nonXL	hypothetical protein, conserved	5.51594	6.07538	3.69197	2.03738	1.97893	1.60684	0.591345	0.892884	0.330215	1.9022	0.384976	1.97193	0	0.0416959	0.0240611	7.71461	0.919777	0.389762	1.67491	0.509732	0.42091	11.4151	10.406	6.56121	8.02451	10.2507	5.52092	3.10363	5.82243	0.219961
2::LmxM.07.0805	6	6	18	0.000109456	45.7402	PCF WC	PCF nonXL	phosphoacetylglucosamine mutase-like protein,acetylglucosaminephosphomutase, putative,N-acetylglucosamine-phosphate mutase, putative	6.01446	5.09732	5.47651	1.73578	5.4209	2.13141	6.41171	2.6396	2.00074	0.489339	0.0868121	2.13126	0.143571	0.0304153	0.351214	3.45437	1.00659	2.79125	4.43866	2.54129	1.92505	6.38624	8.00301	9.63352	3.23119	3.40387	2.70495	2.79436	3.96899	3.55562
2::LmxM.25.1420;2::LmxM.26.0550	11	11	53	0.000109519	7.63216	META WC	AMA(Mø) XL	GTP-binding protein, putative	1.50705	1.46591	1.79306	1.44369	2.48039	1.34955	1.29897	1.05828	0.798266	0.393176	0.891021	3.89481	1.77311	0.889055	0.565773	3.6192	1.3757	1.32495	3.68602	2.83682	2.70174	6.72862	6.44795	10.4519	8.25593	8.91252	6.91495	5.34547	4.89995	4.8962
2::LmxM.08_29.1800	13	12	80	0.000109817	6.84148	PCF WC	META nonXL	40S ribosomal protein S15A, putative	7.87014	8.33778	5.09464	1.60152	1.21968	0.917374	2.45549	1.26563	1.22001	2.06875	0.567426	3.37446	2.1138	1.54176	1.52564	0.779706	1.26868	1.63767	3.52433	1.93896	2.23084	7.85961	7.91577	9.44274	2.14833	2.84011	4.91279	5.74409	2.94227	3.63997
2::LmxM.27.0650	7	7	39	0.000109856	26.7357	PCF nonXL	PCF WC	hypothetical protein, conserved	1.12146	1.08714	1.62718	0.809422	6.63898	4.79745	1.15042	4.26013	1.71433	0.886333	1.78155	0.931348	20.0701	9.72535	10.2498	8.47042	11.4743	2.01422	1.9676	2.2315	1.29313	0.567809	0.457284	0.472729	0.629899	0.683829	0.327493	0.37571	0.493731	1.68938
2::LmxM.34.2740	17	15	38	0.000113645	18.5534	META WC	PCF nonXL	galactokinase-like protein	1.5457	2.33732	2.12897	1.21134	1.81066	1.68366	0.865173	3.23664	8.05714	0.713111	1.0763	1.41323	0.638381	0.256256	0.433187	1.8633	0.62938	1.99184	5.85019	3.88912	7.83192	4.9575	5.49355	6.80849	4.64485	13.9775	6.01331	3.22849	3.80959	1.6039
2::LmxM.36.3470;2::LmxM.30.3080	19	17	35	0.000113965	7.71831	META WC	AMA(Mø) XL	2-oxoglutarate dehydrogenase E1 component, putative	1.73588	1.45452	2.32942	1.42013	1.85448	1.70782	0.974036	0.794232	0.641151	1.15847	2.47101	12.6462	4.14977	4.25851	2.72642	4.20489	2.97545	2.55745	1.14626	0.798202	0.509048	4.56616	5.16686	5.88115	5.53852	6.07293	6.98518	4.65096	4.22236	4.40254
2::LmxM.12.0630	15	12	60	0.000118958	8.53145	META WC	AMA(Mø) XL	alanine aminotransferase, putative	1.2547	1.2071	1.24508	1.67482	1.16878	1.7599	1.19279	0.850005	1.45342	0.965632	0.77398	2.92556	0.594733	1.09968	2.21413	3.0204	1.48952	3.832	2.29847	1.19902	2.05455	4.17122	5.36949	8.33445	5.66618	8.75786	15.4037	4.04355	10.3965	3.58272
2::LmxM.18.0300	7	5	49	0.000119197	21.6756	PCF XL	META nonXL	hypothetical protein, conserved	9.01757	10.976	24.3926	0.3714	0.664774	1.32289	1.52827	0.6819	0.732431	3.40372	1.89337	2.48727	0.741303	0.563451	0.99235	0.367402	0.757083	0.923265	3.49507	0.196375	0.969137	5.20351	10.6695	10.5578	0.881318	0.770017	2.40352	0.561648	0.785246	1.68988
2::LmxM.01.0520	12	5	34	0.000119256	117.417	PCF WC	PCF nonXL	long-chain-fatty-acid-CoA ligase, putative	4.9204	5.43516	7.71549	0.494217	2.00529	1.85552	0.836193	1.23577	1.39234	0.354761	0.771817	22.5669	0.0615172	0.0686261	0.125919	0.792841	0.302563	0.621991	0.346237	0.242138	0.28558	5.45166	14.7272	9.88728	6.22727	3.45581	1.06468	2.26185	2.05868	2.43429
2::LmxM.28.2555	12	12	59	0.000120049	71.6471	AMA(LD) XL	PCF nonXL	40S ribosomal protein S17, putative	5.72326	5.67358	5.39947	0.752605	1.49642	0.92578	1.01181	0.718309	0.480631	18.8535	0.550775	30.0054	0.187714	0.250133	0.251779	0.233283	0.521393	0.483582	0.437417	0.350582	0.321789	5.67103	5.23096	5.91294	1.67221	1.75302	1.39649	0.910519	1.37588	1.44773
2::LmxM.36.2320	2	2	11	0.00012152	600.857	AMA(Mø) WC	META nonXL	glucokinase 1-like protein	4.2188	1.94422	1.24296	0.0446963	0.0478597	0.82216	0.298636	0.0612533	0.0124641	0.605991	12.6702	12.1485	0	0.0764314	0	0.0471518	0	0	0.0577804	0.0970821	0.633848	2.92171	2.57381	4.21237	5.23405	6.57924	15.1173	1.04756	2.0635	25.2204
2::LmxM.34.3790	15	15	82	0.000121616	14.403	PCF WC	PCF nonXL	60S ribosomal protein L23, putative	6.18604	6.2688	5.76214	0.846228	1.18214	1.2907	0.990546	0.664285	0.760128	1.02634	0.357807	7.62474	0.515311	0.965357	0.824105	1.21358	0.81462	0.833419	0.914557	0.492171	1.16391	10.8806	10.341	11.9739	3.59857	4.51102	11.8355	1.07526	1.90486	3.18233
2::LmxM.08_29.2570	15	14	44	0.000121674	21.9635	META WC	AMA(Mø) XL	serine/threonine-protein kinase, putative,protein kinase, putative	0.837638	1.19146	1.79863	4.45089	0.745688	0.549398	0.44072	0.671282	0.378704	0.358574	0.409057	3.2694	1.34182	0.640683	0.308283	2.88671	0.617955	0.855346	1.29972	0.803854	0.640531	8.74698	8.10265	12.1178	10.1205	10.8247	11.796	3.98598	6.03729	3.7718
2::LmxM.31.1500	5	4	19	0.00012223	414.991	META WC	PCF nonXL	ATP-dependent zinc metallopeptidase, putative,metallo-peptidase, Clan MA(E), Family M41	0.854748	0.386508	1.1825	1.12792	0.297307	1.1761	1.16467	0.72629	1.29365	0.135242	0.426099	3.74017	0.0408469	0	0.0485414	0.0892319	0.0498017	0.123088	0.535043	0.721198	1.04644	11.8923	7.09142	14.1272	14.1781	17.1501	5.76709	3.22135	5.28183	6.12515
2::LmxM.34.4790	2	2	7	0.000122265	22.9999	AMA(Mø) XL	META WC	hypothetical protein, conserved	7.72079	5.70556	3.12696	3.10154	3.39061	2.73799	16.5898	9.33502	13.4822	2.51429	0.590148	0.927361	0.194382	1.12635	1.75861	1.33222	1.03742	2.07974	4.95492	4.04166	4.55502	0.984328	1.17078	2.50552	0.933725	0.25567	0.523961	0.385308	0.868381	2.06971
2::LmxM.32.3240	4	4	34	0.000122383	46234.3	PCF WC	PCF nonXL	h1 histone-like protein	0.888756	3.98153	3.99241	0.000171715	0.0802219	0.0715752	0.158139	0.00278469	0.0125022	0.275896	0.0539704	5.7199	0	8.57086e-05	0.00101593	0.0233898	0.00665357	0.00409495	0.0539652	0.0310524	0	19.109	13.1071	18.7172	11.1374	5.747	15.2274	0.534761	1.04583	0.0162765
2::LmxM.20.0560;2::LmxM.08_29.2650	5	4	16	0.000123256	196.376	PCF WC	PCF nonXL	cytidine triphosphate synthase, putative	4.3393	3.16286	0.488707	0.13045	1.51474	0.192849	1.76663	0.656302	1.22283	2.46749	2.33841	6.34135	0.00236535	0.211688	0.00376806	0.208209	0.105193	0.636744	2.12165	0.994042	1.67291	10.51	17.6258	14.6391	2.25786	7.25058	0.266045	3.66218	5.59473	7.61512
2::LmxM.34.3700	13	13	55	0.000124347	30.3755	META WC	META XL	Gim5A protein, putative,glycosomal membrane protein	5.97924	8.4834	5.22078	0.352972	0.493032	0.394125	0.557038	0.406795	0.977046	1.51567	2.18807	0.166402	0.44878	4.00344	0.453377	0.467646	2.00611	1.2042	0.566634	0.649955	0.722399	4.24672	4.32907	5.05063	7.33751	12.3052	18.0267	5.17524	4.31267	1.95909
2::LmxM.29.0870	2	2	20	0.000125513	84.6318	PCF XL	META XL	amastin-like surface protein-like protein	18.2019	23.3293	8.94018	0.163252	0.173463	0.259651	0.0990208	0.36796	0.39307	0.429367	0.029087	0.181702	0.243307	3.68643	4.93495	0.211615	0.0815026	0.928424	0.420885	0.818019	0.56023	4.76134	8.71268	8.02527	3.23483	3.18778	0.304899	1.35712	3.19544	2.76724
2::LmxM.03.0030	5	3	33	0.000127462	143.034	PCF WC	PCF nonXL	D-3-phosphoglycerate dehydrogenase-like protein	1.87918	3.50063	0.707846	0.0304792	0.181271	0.267904	0.706039	1.14458	2.49146	1.45759	0.0539103	12.8616	0.0765994	0.0431841	0.0285645	0.565977	0.0611292	0.0227245	5.72058	4.81122	5.72612	8.39792	4.6364	8.18442	3.54399	5.88257	7.90551	5.31726	6.27396	7.51942
2::LmxM.23.1750	3	3	9	0.000128698	Infinity	AMA(Mø) WC	AMA(Mø) XL	hypothetical protein, conserved	0	0.0747267	0.363619	0	0.000203986	0	0	0	0	0.583797	0	0.0017082	0	0.0564958	0	0	0	0	0.112809	0	0	3.23986	2.02283	2.61738	2.47561	5.55585	1.31379	61.2572	17.5219	2.80226
2::LmxM.19.1560	12	11	51	0.000129405	23.0977	PCF WC	AMA(Mø) XL	inosine-5'-monophosphate dehydrogenase	3.46919	3.54876	4.06079	0.315644	0.599581	1.09654	0.529434	0.272921	0.646939	0.709829	0.718046	8.55209	0.588627	0.312191	0.659902	0.898309	1.17137	0.409191	2.23531	1.38207	1.12663	4.11205	5.55955	23.8038	4.79718	9.15756	7.22895	2.76627	4.766	4.50528
2::LmxM.29.2850	5	5	48	0.000131391	91.3831	META WC	AMA(Mø) nonXL	hypothetical protein, conserved	0.417957	0.255258	0.36621	0.172817	0.320816	0.171103	0.181006	0.575388	0.491389	0.764967	0.538913	34.8277	0.103929	0.233419	0.17137	0.0800175	0.144254	0.302174	0.172282	0.155409	0.134125	6.18362	3.23365	4.15137	12.2116	12.9349	17.0557	0.951787	2.58236	0.11449
2::LmxM.19.0200	18	16	58	0.000135714	30.3522	AMA(Mø) WC	PCF nonXL	ADP,ATP carrier protein 1, mitochondrial precursor, putative	7.21433	6.99777	7.94286	0.292262	0.839428	0.266007	6.28305	0.269253	0.280067	2.68098	0.284852	2.99851	0.307352	0.14407	0.284049	0.325585	0.240456	0.339838	2.81173	2.2522	2.07963	4.24575	4.30951	10.623	3.11569	5.111	5.13765	3.50012	5.52131	13.3017
2::LmxM.36.1430	10	6	65	0.000136161	38.0161	PCF WC	META nonXL	translation elongation factor 1-beta, putative	3.29003	2.49057	3.28288	0.244763	0.0893495	1.02271	0.441325	0.0511847	1.17972	0.911796	0.0792038	0.187604	1.3307	0.810919	0.918822	0.341889	0.653033	0.0361709	0.19674	0.0556642	0.894467	12.4241	12.8967	13.8774	7.47127	11.3389	12.068	4.66958	4.11633	2.62826
2::LmxM.32.2300	10	10	54	0.000140183	9.69367	META WC	AMA(Mø) XL	udp-glc 4'-epimerase, putative	2.68131	1.49167	6.28392	2.00092	0.720479	0.928737	1.12964	0.627247	0.773457	1.21819	0.980382	3.83611	2.94312	1.69953	2.35915	1.23615	0.922483	1.0066	2.89159	2.1262	2.17087	5.35067	7.16981	10.8948	4.74698	8.73355	11.0478	5.22509	4.95148	1.85203
2::LmxM.36.6290;2::LmxM.36.6280;2::LmxM.36.6300	13	12	18	0.000142084	85.099	PCF WC	AMA(Mø) XL	glucose transporter, lmgt2	2.20728	3.3631	4.42819	0.59081	0.313808	0.64299	0.149598	0.140615	0.301424	0.441694	0.287075	18.9026	1.38724	1.89366	1.79025	0.438909	1.06526	0.485105	0.101758	0.261146	0.314771	17.2487	15.5233	17.5758	2.37204	4.26954	1.30478	0.762702	0.779993	0.655882
2::LmxM.23.1310	7	5	5	0.000143027	269.288	PCF nonXL	PCF WC	dynein heavy chain, putative	0.555921	1.01906	0.846197	0.902306	12.9144	6.92435	1.09132	3.79238	1.32314	0.478916	2.45027	0.0138728	11.8584	17.1583	11.7687	5.0566	5.45902	1.87704	1.23046	1.91266	1.63617	0.0512301	0.0436517	0.0565747	0.0504974	0.051446	0.0791845	8.08299	0.449007	0.865838
2::LmxM.21.1552	20	18	65	0.000144083	5.46163	META WC	AMA(Mø) nonXL	RNA helicase, putative	2.9207	5.25	1.83859	1.21676	2.17647	1.38956	2.63554	1.35115	0.824538	3.69648	4.6442	10.1854	1.99051	2.14744	2.58417	2.15789	2.0058	2.70871	1.45338	1.16206	1.01897	4.80905	4.36847	6.73006	4.49499	5.66366	9.69114	3.15299	3.08256	2.64871
2::LmxM.12.0400	3	2	9	0.000144796	20.6017	PCF WC	META nonXL	3'-nucleotidase/nuclease, putative	1.20278	2.05079	2.07685	1.09361	0.231006	0.668266	1.85267	1.33107	1.65893	3.38916	0.567907	0.297256	0.181831	1.21582	1.01564	0.683424	0.307992	0.876317	1.77645	2.03924	1.64841	5.93955	13.0434	19.4956	5.68965	15.3618	10.1928	1.48398	1.44414	1.18375
2::LmxM.18.0740	10	9	37	0.000151095	38.9616	PCF WC	PCF nonXL	elongation factor Tu, putative	2.55042	2.94691	4.38841	0.63786	2.48323	2.19485	1.22136	1.23881	1.7944	0.259983	0.296627	2.64691	0.0395901	0.160745	0.446992	6.58992	0.571925	1.98096	2.35758	1.67916	2.05032	9.59176	6.33968	9.28947	6.83029	5.14219	5.57784	6.2273	5.23071	7.23381
2::LmxM.30.1310	4	2	1	0.000156388	156.427	META nonXL	PCF WC	hypothetical protein, conserved	1.13925	0.0880724	0.160924	5.33965	2.74418	4.0513	0.0644568	4.90463	1.79019	0.139979	9.79126	0.317591	5.65449	11.9428	12.355	4.74564	6.07398	19.172	1.46434	4.20002	3.11501	0.0508941	0.0637587	0.0770763	0.045901	0.0651999	0.105129	0.0717184	0.0388842	0.226661
2::LmxM.33.1415;2::LmxM.33.1400;2::LmxM.33.1410	4	4	13	0.000156559	71.5356	PCF WC	META XL	d-isomer specific 2-hydroxyacid dehydrogenase- like protein	0.745791	0.749291	2.79395	0.212503	0.149964	0.184824	0.126608	0.0349421	0.712995	3.55102	0.241213	4.30978	1.35036	0.167981	1.049	0.187199	0.368624	0.551411	1.77932	0.176332	0.289288	5.9585	12.7149	20.4774	6.06507	6.78436	11.4922	5.47848	4.76163	6.53505
2::LmxM.06.0690	3	2	10	0.000158597	154.616	AMA(Mø) WC	META WC	hypothetical protein, conserved	0.147462	0.332798	1.20605	0.381898	0.658692	0.483034	1.74788	0.92167	1.10509	0.369623	0.401398	1.04087	0.0890084	0.465328	0.647896	0.173308	0.196806	0.941971	7.28998	5.55982	6.89095	0.0887516	0.243947	0.496545	0.114909	0.118131	0.2047	58.1566	1.97682	7.5481
2::LmxM.27.1300;2::LmxM.32.2480	33	29	63	0.000158772	12.8344	PCF XL	AMA(Mø) WC	hypothetical protein, conserved	10.1845	11.9962	21.1285	3.52898	3.86332	3.81445	4.33083	2.40558	2.34745	1.00687	0.489454	3.82628	2.25916	0.69189	1.60016	3.76431	1.82881	1.98981	0.801942	1.63661	1.49507	1.90684	1.91526	2.54927	1.38704	1.73441	2.14262	1.0757	1.02686	1.2719
2::LmxM.36.6995	2	2	40	0.000159192	103.458	META WC	META nonXL	cytochrome c oxidase subunit I	1.67307	1.71281	2.67147	0.539075	0.0472702	0.0871841	0.102238	0.073904	2.99546	0.854624	0.417863	1.31718	0.200152	0.149858	0.464982	0.253163	0.101852	0.0348544	0.735715	0.0242943	1.13697	6.07848	7.18633	7.51704	8.12463	11.6939	20.5167	5.99289	8.90259	8.39343
2::LmxM.05.0030	7	7	50	0.000159984	83.7325	META WC	PCF nonXL	small GTP-binding protein, putative	6.82546	7.71674	2.36305	0.128605	1.03316	0.606562	0.963478	0.754379	0.412353	5.31324	0.168885	0.595974	0.178437	0.0858292	0.109164	0.942875	0.0679413	0.344585	3.59198	1.72141	2.27295	8.2335	4.96238	4.89137	7.34017	6.83581	17.0923	8.46126	4.64998	1.33624
2::LmxM.07.0310	5	5	31	0.000160181	40.12	META WC	PCF nonXL	hypothetical protein, conserved	0.575741	0.559688	3.37759	1.05506	3.85294	1.17287	0.837092	0.48375	0.603065	1.77537	1.20811	5.35259	0.151576	0.71316	0.304058	3.99773	0.942472	2.90881	0.553566	0.551627	1.61046	8.0523	4.20476	3.78848	18.9475	18.528	9.41649	0.985314	0.927698	2.56211
2::LmxM.20.0100	32	2	66	0.000164263	111.558	META WC	PCF nonXL	phosphoglycerate kinase C, glycosomal	0.294792	1.38048	2.71504	1.31776	0.544464	0.583668	1.31515	0.399135	0.513264	0.378449	0.0768819	5.53757	0.0369263	0.23415	0.0940446	0.907985	0.236334	0.508879	0.76434	0.836955	0.681048	4.61072	8.49534	11.9844	8.83205	14.8848	17.0153	4.01828	6.4206	4.38115
2::LmxM.29.0350	12	11	32	0.000164333	22.8103	AMA(Mø) WC	AMA(LD) XL	kinesin, putative	1.34772	0.594821	0.851437	0.808032	1.07526	0.749441	0.987364	0.966164	2.28977	1.46188	0.311335	0.256103	1.30416	1.73325	3.04375	0.991784	3.50157	1.48023	8.60452	2.05593	2.97471	3.0871	2.54374	3.90391	2.25799	2.47927	2.04921	30.0067	8.68283	7.60006
2::LmxM.34.0820	16	16	51	0.000164378	16.3969	PCF WC	AMA(Mø) nonXL	aspartate aminotransferase, putative	3.20882	3.88045	4.17232	1.11611	0.360711	0.907518	0.804791	0.284001	1.07788	12.3396	5.15239	1.64505	2.43754	0.534899	0.753882	1.74153	0.65118	0.324626	1.33709	0.423361	0.254011	9.01749	10.476	13.5374	4.77514	8.09437	5.47739	1.82449	2.66501	0.724943
2::LmxM.16.0110	7	5	16	0.000165435	118.144	PCF XL	PCF nonXL	hypothetical protein, conserved	1.39386	7.27689	15.6586	1.63333	0.112712	0.119184	1.72838	0.90308	0.678171	0.883083	0.165778	8.51961	0.0587318	0.10671	0.0404877	0.64889	0.263253	0.805538	1.83098	1.67799	1.88819	7.54914	6.86061	5.67942	7.17787	11.5041	4.79809	2.70693	3.73119	3.59924
2::LmxM.20.1350;2::LmxM.04.1010	10	9	19	0.000165703	26.0257	PCF WC	META nonXL	coatomer beta subunit, putative	0.309335	0.855392	0.585557	0.600295	1.91035	1.33767	0.99611	4.11682	1.29761	0.841996	1.70332	0.929412	1.29302	0.61779	0.137711	0.764223	0.35071	0.174113	5.14021	1.45025	0.491417	11.2213	17.143	5.18398	9.21797	7.19432	15.0427	2.68641	3.82347	2.58356
2::LmxM.15.1203	4	4	61	0.000170658	41.5396	PCF WC	PCF XL	60S acidic ribosomal protein P2	0.316835	0.338127	0.409113	1.4923	2.93738	1.47567	1.9662	2.40363	1.3771	3.02925	3.52536	0.161066	1.93033	1.44084	1.10988	3.13058	2.50162	1.77018	1.28842	0.988215	1.14095	13.952	13.61	16.6393	2.96392	3.66785	3.56019	3.7299	3.02978	4.11403
2::LmxM.18.1210;2::LmxM.18.1220	9	8	33	0.000173618	422.484	PCF WC	PCF nonXL	prolyl-tRNA synthetase, putative,bifunctional aminoacyl-tRNA synthetase, putative	4.60314	8.77312	16.93	0.112796	0.3336	1.41273	0.253499	0.0386304	0.311255	1.55156	0.0121026	2.40532	0.0240734	0.0170938	0.0339814	0.705266	0.129982	0.0570488	0.23039	0.802705	1.40964	8.22133	9.41558	14.1122	3.41774	5.98412	9.4632	1.44553	2.50252	5.28984
2::LmxM.27.1090	2	2	17	0.000175455	Infinity	META WC	PCF nonXL	hypothetical protein, conserved	2.44524	2.20212	2.07673	0.00150661	4.07549	1.11205	2.56689	5.06012	7.1209	3.69246	0.0652038	0	0	0	0	0.117396	0.171164	0.134411	2.39651	5.37087	3.24896	5.92242	4.17294	6.65491	11.5491	7.20295	2.45873	2.92879	7.61732	9.6348
2::LmxM.33.4130	8	6	19	0.000175563	14.9542	PCF WC	META XL	hypothetical protein, conserved	7.10676	2.25471	3.58971	0.459247	0.773688	0.463248	4.7268	1.98524	1.01565	2.22138	0.9238	2.47264	1.66153	2.20752	2.72563	1.12386	0.484611	0.668361	2.38816	2.14998	1.48469	6.77967	8.58673	9.99861	5.08669	5.01643	2.56648	2.06508	4.02723	12.9859
2::LmxM.31.2640	6	5	27	0.00017576	24.1135	PCF WC	AMA(Mø) XL	cystathionine beta-lyase, putative	3.53236	2.91682	3.10312	0.588981	0.734897	0.56836	0.309303	0.436689	0.572531	0.735108	0.261125	7.87607	1.02612	1.06657	1.24892	1.19963	1.74483	0.291399	1.2583	1.1488	1.06466	9.39737	10.3801	12.0167	3.71749	6.31514	6.9378	3.46074	7.26162	8.82844
2::LmxM.33.3820	3	2	18	0.000181647	1374.26	PCF WC	META XL	hypothetical protein, conserved	3.16473	2.62415	0.728964	0	0	0.0310087	13.0907	0.0322773	3.93875	0.861308	0.116686	1.39542	1.06671	0.150343	0.140659	0.0483542	0.016808	0.133829	0.712324	0.0120892	0.244026	10.5796	9.43062	22.6039	6.26806	6.18227	3.34326	3.71613	7.57592	1.7911
2::LmxM.29.3240	10	9	35	0.000182852	19.1808	PCF WC	PCF nonXL	glutamyl-tRNA synthetase, putative	2.37109	2.63861	2.30101	1.25836	0.884837	0.790287	2.11088	0.974785	1.69683	3.71646	1.12193	12.0216	0.328451	0.647658	0.479708	1.52415	1.64557	0.320399	1.01647	0.703735	1.09807	11.7799	9.83724	6.30662	7.00828	8.85568	4.72671	3.7643	6.72134	1.3491
2::LmxM.22.0770	16	16	77	0.000182933	6.25162	META WC	AMA(Mø) XL	NADH-cytochrome b5 reductase, putative	1.78223	2.75375	1.44453	1.48465	2.00435	2.02073	1.64963	1.21892	1.24098	3.1589	1.73534	6.37532	1.00553	2.48773	3.04912	2.31078	2.18132	1.09295	2.48249	1.95686	1.76456	6.87311	3.98182	4.9084	7.70984	7.05126	10.9302	3.57208	4.671	5.10161
2::LmxM.13.1220	29	26	48	0.000182992	16.6825	PCF nonXL	AMA(Mø) WC	40S ribosomal protein S4, putative	3.30671	3.27307	2.56513	2.75717	3.92519	4.40503	0.663056	3.98405	1.46153	0.265671	2.96014	0.607425	6.3744	15.4239	11.7339	3.6113	6.98717	7.32829	1.17276	3.49516	2.56512	2.05942	2.34358	2.3625	0.652411	0.771794	0.934038	0.620199	0.545948	0.843877
2::LmxM.05.1030	3	3	29	0.000183169	679.087	AMA(Mø) WC	PCF nonXL	hypothetical protein, conserved	2.45942	2.96794	0.462645	0.528061	0.0830075	0.0419026	0.0592257	0.0236026	0.0349308	0.0368828	0.0224561	18.4679	0	0.0395858	0	0.0518711	0.0770554	0.0693475	0.00303219	0.0345893	0.0579621	7.94979	6.15697	8.11126	6.7829	14.714	3.88135	0.977929	4.65518	21.2491
2::LmxM.19.0020	9	7	44	0.000183791	19.3939	PCF XL	PCF nonXL	hypothetical protein, conserved	6.1539	7.91749	15.6971	2.07104	1.21237	1.28755	2.51001	1.78126	2.67075	2.07618	0.45533	8.49956	0.465218	0.602016	0.467709	0.863143	0.352382	0.486148	3.49693	1.64429	2.27194	6.92668	7.88236	10.0933	3.31539	3.49939	0.98095	1.22034	1.90032	1.19896
2::LmxM.29.3680	17	17	48	0.000187193	17.557	META WC	AMA(LD) XL	hypothetical protein, conserved	0.326798	0.769024	5.05179	0.604104	0.876875	1.07435	0.824268	0.834009	1.07138	0.774278	0.510826	0.344908	0.459469	2.04088	2.65569	0.593944	1.13962	1.06614	1.09814	1.6227	1.80991	5.72954	5.09389	6.81409	8.08953	10.608	9.92057	3.95444	4.99672	19.2441
2::LmxM.32.2390	22	20	57	0.000187644	4.99989	PCF WC	META XL	heat shock protein, putative	1.92132	2.52284	2.64159	0.917437	1.9382	2.0169	3.49292	1.44615	1.52795	1.14488	2.54439	1.77881	1.28056	1.88025	2.3771	4.07804	1.58202	1.8092	2.33275	1.41527	1.89852	6.1433	7.94402	10.2748	4.80896	7.38927	3.68757	4.34024	5.42559	7.4391
2::LmxM.14.1100;2::LmxM.29.0010	10	7	4	0.000189691	15.3196	AMA(Mø) XL	PCF WC	kinesin K39, putative	1.02768	1.72692	2.47668	1.09657	1.62419	1.13547	23.1385	15.8059	8.62547	0.290108	0.963228	2.37011	1.38602	2.15523	1.77858	1.03353	2.22741	1.00687	1.9459	2.12109	2.30065	0.870895	1.08323	1.15104	2.42621	1.96432	0.516828	4.57705	3.26122	7.91305
2::LmxM.31.0630	5	5	51	0.000191933	9.86144	META WC	META XL	hypothetical protein, conserved	0.861024	1.37636	0.87652	0.568028	1.469	0.90711	2.14386	1.73844	0.996065	1.70192	3.93044	13.7793	1.82899	0.527479	0.678198	2.96686	1.25254	1.74031	2.12085	1.07394	0.964552	5.1333	6.72408	10.203	8.3097	9.28963	11.4341	1.50816	3.03983	0.856379
2::LmxM.28.2360	7	5	58	0.000196705	228.799	PCF XL	PCF nonXL	hypothetical protein, conserved	35.2023	24.724	22.1773	0.729609	2.10671	3.11582	1.86386	0.368612	0.620868	2.17061	0.100415	0.431151	0.320949	0.0181999	0.0196979	0.631885	0.0973185	0.0488738	0.674255	0.121246	0.106234	0.452992	0.471774	0.421289	0.244495	0.163409	0.700575	1.17374	0.129454	0.592313
2::LmxM.03.0540;2::LmxM.20.0090	7	4	33	0.000199644	29.0845	META WC	META nonXL	26S protease regulatory subunit, putative,serine peptidase, Clan SJ, family S16, putative	1.12884	1.1698	3.11309	2.96323	0.340635	0.42839	0.435568	0.669202	0.392788	0.62096	5.84186	1.53417	1.29498	0.375995	0.984715	0.751006	0.661909	0.0603694	0.751193	0.395422	0.586938	8.4007	5.54293	6.79993	11.6867	10.9122	20.2508	5.44932	3.74035	2.71592
2::LmxM.16.0140	5	4	45	0.000200728	16.2452	PCF WC	AMA(LD) XL	eukaryotic translation initiation factor 1A, putative	6.7927	7.2664	7.13238	0.489338	1.1875	1.55095	2.70489	3.4831	1.19058	0.17602	0.783238	0.590877	2.06852	4.99529	3.63866	1.23903	2.8843	7.18703	0.506395	2.19749	1.26803	6.5883	8.75989	9.83414	1.99328	2.38098	4.86647	1.79947	2.36461	2.08013
2::LmxM.13.1060	6	6	26	0.00020118	18.7276	PCF WC	PCF nonXL	NADH-cytochrome b5 reductase, putative	1.62171	2.43204	2.03611	0.280618	0.621537	0.873301	2.25456	0.635546	1.2366	1.83104	0.638121	8.60308	0.953972	0.264861	0.413721	1.47279	0.496057	0.630083	3.90941	0.891324	1.35872	11.539	12.4634	6.57139	6.81454	6.74604	2.97874	5.37714	8.16599	5.8886
2::LmxM.34.0030	19	7	58	0.000201708	19.0308	META WC	META nonXL	pyruvate kinase, putative	1.91427	2.60507	2.9322	0.349728	0.488041	0.591587	2.94286	0.30936	0.667735	3.26382	0.182997	4.63243	0.360883	0.248708	0.799704	0.672559	0.407837	0.314996	2.17295	0.615979	1.07348	11.5507	5.84242	7.74906	10.1638	8.01626	8.37541	8.34042	8.0172	4.39751
2::LmxM.24.1500	8	7	29	0.000208559	11.4843	PCF WC	AMA(LD) XL	IgE-dependent histamine-releasing factor, putative	1.21315	1.58461	1.83803	3.09369	3.06387	2.99912	0.918654	1.56084	1.17073	1.04646	0.0869099	0.653861	4.57316	4.42589	7.42406	3.24327	6.54425	3.16505	1.2931	2.40143	1.91527	6.4481	5.56588	8.51115	3.83329	4.44833	9.10362	4.87425	1.58723	1.41272
2::LmxM.22.0300	17	17	56	0.000211817	10.4319	PCF XL	PCF nonXL	hypothetical protein, conserved	3.7203	6.88894	10.2321	2.57862	3.05134	2.72124	3.62919	1.3297	1.65931	1.69847	0.216171	3.06503	0.511488	0.443201	1.04315	1.04016	0.706955	1.08649	1.88871	2.40777	1.90643	5.84711	5.16912	6.81807	5.74896	6.92827	5.8996	3.70951	4.10944	3.94519
2::LmxM.18.0620	14	13	58	0.000212619	8.08364	PCF WC	AMA(LD) XL	60S ribosomal protein L10a, putative	7.08248	6.95151	6.30293	2.82956	1.01465	1.99608	3.13512	2.26492	2.03718	0.659499	1.04827	1.50944	3.27235	1.09272	2.86524	6.38719	1.96191	4.61243	1.83699	1.86237	2.17854	7.10203	11.1274	7.77742	1.82015	1.92753	1.93913	0.79704	1.60772	3.00027
2::LmxM.29.3110	3	2	9	0.000213114	21.9785	AMA(Mø) WC	AMA(Mø) nonXL	S-adenosylmethionine decarboxylase proenzyme	1.98262	0.475197	0.468697	1.34213	1.95018	6.27176	2.73755	1.14306	2.15154	6.25564	0.713723	1.04641	1.26194	0.302487	0.178919	0.936139	0.206636	0.468641	0.78865	0.230954	0.44165	5.12762	6.92902	6.58947	6.22105	5.99992	5.66217	5.1869	6.42414	20.5052
2::LmxM.31.0830	3	2	9	0.000220773	133.45	PCF WC	AMA(LD) XL	hypothetical protein, unknown function	7.21056	0.612021	2.63685	0.400516	0.564536	0.272452	0.0970966	0.81337	0.0597155	0	0.321711	0	0.681	0.0757111	0.0606603	0.264341	0.161496	0.287861	0.738997	0.656499	1.77981	17.343	12.6686	12.9206	10.8616	12.4633	8.12323	1.99908	4.86895	1.05646
2::LmxM.26.1040	7	7	27	0.000222167	82.7183	PCF WC	META XL	hypothetical protein, conserved	1.24207	3.41315	1.63354	0.228859	0.116467	0.206903	0.501529	0.432411	0.971845	7.4258	0.0594139	0.328944	0.366855	0.624523	0.59849	0.0552528	0.281251	0.318137	0.258905	1.0418	0.28547	18.2532	16.4419	10.9843	10.1874	8.92577	2.81484	1.88604	5.06124	5.0537
2::LmxM.17.1400	3	3	20	0.000226005	13.0686	AMA(LD) XL	PCF XL	otubain, putative,otubain cysteine peptidase, Clan CA, family C65, putative	0.489279	0.889542	0.690602	1.22345	4.99976	2.91363	3.59801	3.44223	1.92405	10.3822	6.73645	9.92589	3.70145	3.01178	6.11829	3.47369	4.96716	4.76991	0.904693	1.87968	2.16241	2.94591	0.940083	2.63671	2.31841	2.20625	1.57944	4.68068	1.65908	2.82926
2::LmxM.32.2860	4	4	15	0.000226578	193.119	PCF nonXL	AMA(Mø) WC	hypothetical protein, conserved	1.47843	2.56145	2.83143	1.85473	8.2602	5.67597	1.98707	3.23921	1.8088	0.113214	13.3555	0.00441184	6.3467	11.4979	7.8086	3.62065	10.585	8.83055	0.722244	4.38634	2.60024	0.0470663	0.0470959	0.051235	0.0386864	0.0804144	0.0340385	0.0192406	0.0349598	0.0786364
2::LmxM.36.0370	3	3	15	0.000227338	37.0634	PCF WC	META XL	phosphatidylinositol-4-phosphate 5-kinase-like protein	0.400389	0.228325	3.35348	0.23361	0.275677	0.453741	0.963573	0.81399	0.278296	0.830651	2.89808	6.54519	0.651149	0.275243	0.220877	1.0864	0.671034	2.46935	0.91167	0.682749	0.231636	8.86221	5.59949	21.2314	9.49568	9.21193	3.51913	1.70706	8.0109	7.88711
2::LmxM.34.1050;2::LmxM.09.0040	5	4	25	0.000228562	32.3041	META WC	PCF nonXL	protein kinase, putative	0.316509	1.92613	0.380701	5.16319	1.15533	0.666159	1.52217	0.7741	2.45244	1.11518	0.180442	0.751326	0.38708	0.502898	0.0994892	2.06598	0.478213	0.608098	2.50125	1.10967	5.69518	6.26291	5.37081	8.21227	13.1474	9.50206	9.31435	6.79912	8.38102	3.15849
2::LmxM.18.0220	4	4	45	0.000230125	28.3006	META WC	AMA(LD) XL	RNA-binding protein, putative	3.08658	2.52798	4.44555	0.604103	1.171	2.31452	0.853795	0.745868	1.05271	0.114567	0.0698127	0.768033	0.431777	0.889095	0.597434	0.666694	0.971369	0.66257	1.36282	0.799143	0.784083	6.78031	10.0405	9.28441	17.1552	9.26108	0.537584	6.01228	6.28697	9.7222
2::LmxM.22.0470	3	3	18	0.000231717	110.061	META XL	PCF XL	hypothetical protein, conserved	0.103591	0.0773612	0.0866023	20.1233	5.43305	3.89085	0.154271	3.13426	1.54499	0.0255666	0.106441	6.95163	7.52406	13.9664	5.85114	4.88212	14.1846	3.76953	1.15355	4.26894	1.37213	0.162099	0.130896	0.165697	0.0997577	0.0986289	0.179648	0.347045	0.122389	0.089406
2::LmxM.36.6370;2::LmxM.14.0840	6	6	18	0.000231833	147.384	PCF WC	PCF nonXL	hypothetical protein, conserved	0.525057	0.261247	0.919024	0.846323	1.55607	1.60508	1.6494	0.414596	0.379074	10.2711	0.0972253	1.35305	0.0659485	0.141638	0.0330545	0.80236	0.281718	1.17796	6.27794	2.25664	1.24566	11.0091	13.1205	11.3371	10.1206	4.89236	9.11086	2.1781	2.09481	3.97639
2::LmxM.36.3840	11	8	31	0.00024638	11.8326	PCF WC	PCF XL	glycyl tRNA synthetase, putative	0.733656	0.546315	1.07114	1.70265	1.76163	1.2932	2.73737	0.892248	1.09123	1.05346	5.05768	7.322	2.23657	3.25552	3.11086	4.37803	2.167	2.18586	1.05313	1.33339	0.9757	7.82206	8.93498	11.0627	4.89841	4.70609	4.96845	6.10094	3.83097	1.7168
2::LmxM.34.3230	15	14	46	0.000249028	11.9478	META WC	AMA(Mø) XL	cystathione gamma lyase, putative	2.0814	2.35259	1.8018	0.968906	1.06431	0.87707	1.02998	0.716657	0.675082	1.49147	0.349741	6.70702	0.632603	1.20299	0.842024	1.72722	1.43013	0.79923	2.99131	1.96695	2.13253	11.0649	5.39005	9.80952	7.91265	9.05097	11.9706	4.65615	4.75352	1.55068
2::LmxM.34.1180	43	37	53	0.000249656	10.6062	META WC	PCF nonXL	NADH-dependent fumarate reductase, putative	0.993771	1.0672	1.75365	3.89574	5.53491	8.73911	1.92307	0.590687	0.695307	0.82433	0.645912	4.31903	0.679364	0.834118	0.8221	5.85925	1.74815	2.29117	5.31191	1.9634	3.01994	3.82416	3.89346	4.41827	7.14294	7.36525	10.2635	2.97208	4.29082	2.31745
2::LmxM.11.0180	2	2	12	0.000250031	190.123	AMA(Mø) WC	AMA(Mø) XL	hypothetical protein, conserved	0.334708	0.32424	0.974698	0.228902	0.29305	0.341868	0.0213739	0.0386913	0.145717	0.127202	1.61507	1.07874	1.29524	0.183079	0.320215	1.13746	0.567551	5.00907	1.5475	0.229738	0.319323	7.53189	10.6127	9.90564	10.4786	6.00237	0.211441	12.6094	9.25789	17.2567
2::LmxM.23.0710	22	6	46	0.000252041	23.2502	PCF WC	PCF nonXL	acetyl-CoA synthetase, putative	1.89943	4.15766	3.08734	1.07168	4.04701	5.69154	4.44572	1.69662	1.91167	0.392157	0.552386	1.84016	0.282541	0.31855	0.431583	11.1183	2.11713	2.10509	2.15246	0.97292	1.44317	9.13037	6.24784	8.63167	6.10912	7.59218	3.05469	1.45044	3.29822	2.75033
2::LmxM.27.1710	2	2	15	0.000252064	2919.34	META WC	PCF nonXL	eukaryotic translation release factor, putative	2.14376	3.13407	4.16074	0.0738056	0.172517	0.891216	0.0632563	0.43294	0.652041	1.93944	0.0605075	12.0898	0	0	0.00989038	0.553922	0.0154935	0	4.20706	1.89671	1.64772	4.98773	16.5056	4.90496	2.12038	8.63598	18.117	6.31972	3.10904	1.15476
2::LmxM.30.1050	10	10	33	0.000257354	15.4642	META WC	PCF nonXL	hypothetical protein, unknown function	1.31445	1.5509	2.39158	1.03401	0.942726	1.4307	6.65599	1.93412	0.525359	1.00435	1.42344	1.72064	0.982717	0.649069	0.377971	2.56926	1.0908	0.541253	2.08693	0.504918	1.16262	10.3817	6.38221	7.12788	8.81852	9.60646	12.6543	5.02423	5.48733	2.62364
2::LmxM.29.3380	7	5	30	0.000257577	229.266	META WC	PCF nonXL	PAS-domain containing phosphoglycerate kinase, putative	0.515834	2.43454	0.786537	0.119357	0.95906	0.710207	9.99965	0.124729	0.154583	1.8733	0.332929	0.226733	0.00618135	0.0575409	0.0629209	1.3617	0.168704	0.165759	3.5384	1.18641	1.58565	5.26271	8.03397	8.7214	7.93214	10.5948	10.5079	8.75846	8.1031	5.71474
2::LmxM.24.1630	19	18	45	0.000257684	3.96942	META WC	PCF nonXL	succinate dehydrogenase flavoprotein, putative	1.68556	1.46345	1.56169	3.00326	3.42998	3.34858	3.57137	2.0778	2.34145	8.67468	3.23092	2.70862	1.02786	1.82823	1.76381	2.91233	1.69391	3.56208	1.684	1.68162	1.98433	5.37543	3.46921	5.41811	5.93353	6.13175	6.27307	2.91575	3.37439	5.87322
2::LmxM.03.0040	4	4	25	0.000257878	862.367	AMA(Mø) XL	PCF nonXL	2-aminoethylphosphonate:pyruvateaminotransferas e-like protein	0.091348	0.0833638	0.159396	0.347974	0.524617	0.401905	46.2035	17.7992	6.99798	1.6143	0.307946	0.408097	0.0606843	0.021648	0	0.562808	0.0668802	0.117269	2.1509	1.16913	1.77749	4.56844	2.1242	1.53691	2.42172	2.9211	0.745845	1.57522	2.09252	1.14763
2::LmxM.24.1640	4	3	8	0.000262878	112.473	PCF WC	PCF nonXL	hypothetical protein, conserved	10.5354	4.76349	7.58765	4.61843	4.94985	3.6578	1.57193	0.174309	0.247487	0.549315	0.514946	0.0550961	0.209806	0	0	5.80375	0.477664	1.31358	2.61222	1.01898	0.993113	6.44709	6.51892	10.6315	6.36331	8.13557	1.00259	2.02248	5.1415	2.08228
2::LmxM.32.2550	8	8	31	0.000262881	75.6329	PCF WC	META XL	isocitrate dehydrogenase, putative	3.48172	0.503981	1.05716	0.1881	0.270604	0.106903	2.15566	0.330051	1.17146	2.98294	0.277601	9.0669	1.35738	0.611337	1.10633	0.337935	0.331818	0.0436265	0.5869	0.255509	0.460306	11.0598	14.5329	17.1858	7.19346	11.5891	1.7465	1.96498	4.73814	3.30516
2::LmxM.33.2700	8	5	51	0.000264311	44.2326	PCF XL	AMA(Mø) nonXL	hypothetical protein, conserved	14.3695	20.41	24.2557	0.620483	0.380013	1.51213	0.22666	0.652939	0.477974	5.25686	0.158631	1.54031	0.393688	2.02882	0.449434	0.756611	0.263428	0.386783	0.335358	0.50014	0.499156	3.80481	3.19008	3.97354	1.9756	2.20617	2.87158	4.4789	0.900287	1.12442
2::LmxM.36.2160	2	2	31	0.00026436	38.316	META WC	PCF nonXL	hypothetical protein, conserved	0.116434	0.165068	1.77409	0.933413	1.19429	0.668266	1.02254	0.65109	2.01902	0.678758	2.68731	3.78998	0.157568	0.781378	0.633267	0.589509	1.10268	1.33801	0.297112	0.820496	0.85376	7.90931	1.89986	5.34776	11.1518	17.5684	31.5208	0.382692	0.737598	1.20777
2::LmxM.36.6910	24	22	67	0.000266208	6.59331	PCF WC	AMA(Mø) XL	T-complex protein 1, theta subunit, putative	0.899013	1.48	2.27446	0.796323	1.88814	1.56837	1.17699	1.07638	1.38219	2.77715	1.69653	5.59559	0.616809	2.7422	2.52779	1.96408	1.72331	2.78502	1.4157	1.4613	1.71644	7.90742	7.51586	8.54711	4.3898	5.786	12.2491	5.90844	5.17698	2.95551
2::LmxM.13.0700	3	2	2	0.00026663	707.428	PCF nonXL	AMA(Mø) WC	kinesin, putative	2.98288	0.287203	0.189204	5.70559	6.36665	5.26843	0.00341089	2.8245	1.72642	0.089351	0.669157	0.865507	10.3081	15.7516	13.8325	5.21357	13.0023	6.13468	1.22505	3.90438	2.88764	0.0628464	0.0834877	0.144617	0.0671174	0.0746286	0.272869	0.0107991	0.0352044	0.0103869
2::LmxM.06.0270	2	2	17	0.000268538	53.1863	META WC	AMA(LD) XL	hypothetical protein, conserved	2.8048	1.79523	2.85675	0.469942	2.57232	2.10144	2.98838	1.32837	1.44105	0.0282332	0.281225	0.463042	0.395142	0.770747	0.270105	2.96363	1.16158	0.811661	0.877361	1.28829	1.17389	11.7721	1.55128	8.6664	16.8374	17.9326	6.3165	1.33481	2.06086	4.68495
2::LmxM.16.1600	7	7	22	0.000268582	20.1762	PCF XL	PCF nonXL	hypothetical protein, conserved	6.47548	6.12219	19.3998	2.87377	1.75632	1.53642	3.40049	2.32698	3.31904	1.7797	1.9488	2.99049	0.486843	0.624415	0.474642	0.675692	0.872751	4.04413	1.96765	1.78709	1.99596	4.48729	5.79673	6.6557	1.28634	2.9559	6.39426	1.28039	1.51486	2.76991
2::LmxM.32.1380	11	9	39	0.000270454	37.5317	PCF nonXL	AMA(Mø) WC	mitogen activated protein kinase, putative (MPK11)	4.37816	4.56756	6.4318	1.74307	4.38363	3.90729	1.43428	2.61996	0.984905	0.163315	10.0518	13.3448	5.41349	8.55294	9.87233	3.03702	8.60662	4.14835	0.690753	1.87125	1.54303	0.275585	0.20438	0.356515	0.220947	0.277121	0.283852	0.160562	0.213723	0.260879
2::LmxM.15.1440	7	6	32	0.000271297	13.6922	AMA(Mø) XL	PCF XL	glutaminyl-tRNA synthetase, putative	0.944876	0.715426	0.67438	1.94609	0.629785	0.469287	27.7625	2.68748	1.51704	1.02598	0.86809	0.56088	1.24402	1.71474	0.824393	1.16118	1.4636	1.42944	0.968676	0.917257	0.791715	7.98232	7.30533	9.82962	4.64609	5.91882	7.43227	1.75833	3.04075	1.76961
2::LmxM.31.0350	9	9	31	0.000272785	16.9812	META WC	AMA(Mø) XL	hypothetical protein, conserved	9.19791	8.54641	3.72487	0.548951	0.340945	0.89231	0.480602	0.409017	0.891967	3.43611	0.291267	0.253299	0.63503	2.88052	5.3933	0.21363	0.809953	1.30832	1.25132	0.669735	0.795941	6.8991	8.35173	4.1011	12.7974	10.2643	7.19166	2.44257	3.34588	1.63478
2::LmxM.28.1780	21	19	41	0.000273635	26.3104	PCF XL	PCF WC	DNA topoisomerase III, putative	8.43142	9.61169	25.5654	3.3976	6.76658	5.20218	4.46272	2.36979	2.89942	0.59759	0.770549	0.75738	1.12986	2.35591	1.82299	1.66023	4.31311	2.40052	0.707179	0.981895	0.904928	0.430506	0.481792	0.745162	0.366652	0.565084	7.29752	0.563928	0.728402	1.71201
2::LmxM.31.2820	8	5	30	0.000295941	11.3435	PCF WC	AMA(Mø) XL	proteasome regulatory non-ATP-ase subunit, putative	0.699407	0.538086	0.858923	3.07022	3.62812	3.95736	0.280341	0.4903	1.23532	4.16257	0.266146	1.03238	0.794201	1.40085	1.41944	5.94706	2.35443	1.693	2.01403	2.41253	2.91818	10.403	6.29031	6.06128	9.77701	5.46661	2.82591	5.46397	6.6711	5.86787
2::LmxM.34.0400;2::LmxM.20.1420	25	21	67	0.000297135	15.0783	PCF XL	AMA(Mø) XL	40S ribosomal protein S3A, putative	11.9851	16.8817	16.8515	1.67493	3.11258	2.55077	1.43345	0.939195	0.659406	7.79589	1.7553	0.51652	1.21032	1.59247	0.861099	0.803846	1.67293	0.817181	1.05813	0.93059	1.14494	4.20109	4.95688	4.72094	1.24145	1.54901	1.8209	0.937991	0.848396	3.47552
2::LmxM.28.1740	7	7	43	0.000297361	79.4043	PCF XL	PCF nonXL	hypothetical protein, conserved	15.0515	19.5694	30.6206	3.16361	0.831575	1.98552	0.932975	0.709206	1.97538	2.42433	0.15229	2.87099	0.066024	0.330707	0.424905	0.213973	0.199816	0.906035	1.37676	0.385775	1.04025	2.2212	1.32263	1.34488	2.81802	2.44404	1.04861	1.39697	1.15943	1.01263
2::LmxM.17.0735	10	10	49	0.000298842	143.034	PCF WC	PCF nonXL	ysine decarboxylase-like protein	3.03405	4.81862	3.00417	1.09614	0.27163	0.118087	3.59735	0.370901	0.471474	0.238409	0.0636554	11.6504	0.0726185	0.0784993	0.0549758	0.48505	0.165337	0.0810224	1.48545	0.625472	0.438586	8.09085	8.84434	12.5433	7.5935	10.3473	7.71174	3.54111	4.52431	4.5816
2::LmxM.16.1530	5	4	19	0.000300052	105.554	META WC	PCF nonXL	endoplasmic reticulum oxidoreductin, putative	5.15759	3.58452	1.14136	1.50735	1.84123	0.225146	3.00851	0.287875	2.16449	9.62661	0.355363	0.74623	0.0352662	0.0384168	0.181086	0.983919	0.0870297	0.0928895	0.451329	0.233696	0.596901	9.34601	10.8894	6.64597	9.29225	12.5004	5.09924	4.58846	7.91569	1.37582
2::LmxM.04.0420	7	7	26	0.000300557	16.5122	AMA(LD) XL	PCF XL	hypothetical protein, conserved	0.264821	0.699485	0.37028	2.43361	1.92815	1.98979	2.40286	1.31379	2.74826	1.91174	2.96067	17.1646	2.49409	1.48027	2.20735	3.18138	3.12874	2.06192	1.14848	2.16381	2.86751	4.39004	8.69462	4.91751	4.36513	6.65252	4.10096	2.864	3.33679	3.75687
2::LmxM.26.2130	4	4	12	0.000302519	32.2213	META nonXL	AMA(Mø) WC	hypothetical protein, conserved	2.51333	1.86662	1.6166	6.47788	3.99057	3.41471	4.44507	4.51271	0.813451	0.0561182	3.01249	0.29645	9.4014	12.1361	3.68481	5.80131	11.0575	15.2087	1.49929	2.67108	0.957192	0.678999	0.554281	0.931494	0.294076	0.617972	0.494505	0.509374	0.33711	0.148742
2::LmxM.21.0380	2	2	15	0.000302955	16.7711	AMA(LD) XL	PCF nonXL	hypothetical protein, conserved	1.3848	1.36092	1.27256	3.14486	0.53968	1.1149	1.98687	0.625222	3.86396	25.738	5.17391	9.69596	0.770888	0.473975	1.17644	1.45789	0.427213	1.23252	1.83156	1.60634	1.65651	3.11206	2.51757	2.84518	5.77919	6.00878	8.38493	1.63717	1.72722	1.45292
2::LmxM.08_29.1240;2::LmxM.36.2620	10	8	37	0.000303106	13.2208	AMA(LD) XL	AMA(Mø) XL	hypothetical protein, unknown function	0.958106	2.00595	2.74949	1.86126	0.729721	0.636622	0.906461	0.639881	0.336666	5.69558	15.9245	3.27471	1.72725	1.3372	2.45742	1.43331	0.620441	5.98257	0.702457	0.838811	0.544135	6.84393	8.74552	7.57297	5.09202	6.98039	4.07269	3.13781	4.85629	1.33584
2::LmxM.33.3970	2	2	14	0.000305491	68.0608	PCF WC	AMA(Mø) XL	adaptor gamma-1 chain, putative	1.15164	2.04633	1.01975	0.335137	1.54717	0.419472	0.0502556	0.250472	0.178659	0.708035	1.89415	6.57894	1.19783	0.946781	0.762136	4.27007	0.597427	0.0960853	1.71967	0.858171	0.984999	11.7493	7.42124	13.4569	6.70258	7.23234	14.0623	3.03669	6.75292	1.97252
2::LmxM.15.1380	17	14	60	0.000310404	33.9475	PCF XL	PCF nonXL	nucleolar RNA binding protein, putative	9.4754	9.47839	14.5929	0.755665	1.57104	2.65029	1.68628	0.713895	1.34816	1.25913	0.329953	12.5934	0.526896	0.18501	0.276288	0.807461	0.452623	0.892283	1.05541	1.05285	1.19563	4.51966	5.48468	6.74132	3.36959	3.69775	2.11834	3.55275	4.03518	3.58175
2::LmxM.28.2445	3	3	11	0.000310734	105.463	PCF nonXL	PCF XL	hypothetical protein, conserved	0.240418	0.0703054	0.0618264	1.49993	2.43032	4.32134	0.100433	7.0625	1.04856	0.45859	4.19182	0.818512	7.90114	23.8274	7.56166	4.72113	3.46722	18.4445	1.12164	4.51334	2.79176	0.26961	0.3668	0.565736	0.151719	0.268648	0.303721	0.155284	0.287405	0.976743
2::LmxM.19.0260;2::LmxM.31.0220	9	6	29	0.000310924	28.0596	AMA(Mø) WC	PCF nonXL	C-terminal motor kinesin, putative	0.751257	1.30822	2.33515	1.08988	0.662544	0.631525	0.8968	0.338097	0.967883	2.04567	0.652561	9.71058	0.425818	0.193521	0.48298	1.05083	0.544832	0.679764	1.27082	0.887677	2.51784	7.36126	4.99683	10.4162	8.58699	7.28457	0.979275	6.06831	9.53131	15.331
2::LmxM.25.2090	3	2	24	0.000311173	11.6759	META WC	META XL	hypothetical protein, conserved	4.25498	3.4669	2.82443	1.02143	0.679897	0.741888	0.188162	0.908977	1.76079	1.10223	0.883779	6.84958	1.15818	1.34288	0.860544	0.959456	1.43149	0.632577	1.28212	1.08561	1.47487	9.45114	5.61901	3.81617	11.5468	12.4416	4.53828	4.12358	4.45011	9.10254
2::LmxM.08_29.2630	10	9	18	0.000311382	31.6695	PCF WC	PCF nonXL	hypothetical protein, conserved	0.0795989	0.283546	1.33636	1.28518	2.2394	1.12765	2.45834	1.33286	0.226578	4.7508	5.82447	14.269	0.758376	0.132498	0.0427225	4.96796	0.635706	2.96816	1.12007	0.292011	0.391927	8.65974	8.26669	12.6401	4.71869	6.1716	4.46679	3.38777	2.45978	2.70564
2::LmxM.16.0010	3	3	24	0.000311517	2756.63	PCF XL	PCF nonXL	hypothetical protein, conserved	20.9016	32.037	28.8899	0.0500815	0.0737853	0.430713	0.110483	0.0961942	0.602829	0.163946	0	0	0.0296842	0	0	0.0706279	0	0.0300639	0.421917	0.563475	0.693501	2.39549	1.59699	2.46527	2.90118	0.920706	0.326115	0.72173	1.33114	2.1756
2::LmxM.34.2420	2	2	10	0.000311663	45.6041	AMA(Mø) WC	AMA(LD) XL	phosphoinositide-binding protein, putative	0.15229	0.306396	0.806691	2.61298	2.67722	1.11522	5.70999	3.43474	1.92387	0.423557	0.233896	0.235048	1.26	0.58158	1.4036	2.44882	1.68693	5.28878	1.8399	1.65803	2.56335	5.16875	3.56257	5.37937	3.07463	3.58886	0.161247	13.0249	6.14634	21.5304
2::LmxM.17.0980	7	4	16	0.000312029	2123.42	PCF WC	META nonXL	hypothetical protein, conserved	1.2891	8.54627	10.424	0.20705	0.0831729	0.32176	1.77985	0.178358	0.295356	0.42661	0.162217	0.569797	0.110463	0.536051	0	0.0299468	0	0	1.82412	0.367602	0.127103	14.4165	26.0098	23.1634	1.80474	1.49237	1.65178	1.24727	1.39604	1.53928
2::LmxM.36.5845	6	5	29	0.00031351	247.245	META WC	PCF nonXL	kinetoplast-associated protein, putative	0.660559	1.01605	1.77936	0.488878	1.28932	0.171739	5.37867	2.30958	2.99248	2.2624	0.161265	0.0312287	0.0439007	0.0438175	0.0571552	2.57216	0.029633	0.738113	3.66429	3.32417	2.4055	6.35586	2.66343	7.00208	10.0439	8.94253	16.8328	5.2413	9.0095	2.48837
2::LmxM.20.1570;2::LmxM.20.1550;2::LmxM.20.1560	7	7	29	0.000314425	11.1112	PCF WC	AMA(Mø) nonXL	aminoacylase, putative,N-acyl-L-amino acid amidohydrolase, putative	5.19377	3.31202	8.25327	1.9237	0.583759	0.66834	3.37395	0.660076	0.78747	5.34108	0.857805	5.1314	0.828248	1.65885	1.47507	0.734471	1.41374	1.0708	1.28739	0.491365	1.08311	12.4033	8.51075	10.8846	5.86159	5.40576	3.8086	1.88054	2.64387	2.47131
2::LmxM.06.0370	12	12	48	0.00031467	9.72752	META WC	PCF nonXL	glutamine synthetase, putative	3.83797	5.4705	1.49588	3.96456	1.47389	0.976452	2.52837	1.11802	1.33603	1.92472	1.89188	3.84649	1.20465	0.762992	0.664339	2.07766	1.56937	1.98656	2.63787	2.05406	1.58979	8.82542	4.74333	5.92167	6.83491	7.63459	11.1331	4.15943	4.4624	1.87309
2::LmxM.28.0930	10	8	39	0.000314806	7.32108	PCF XL	META XL	hypothetical protein, conserved	5.95205	5.24663	8.37252	0.354484	0.75668	1.5621	1.73718	0.224383	1.01284	0.717331	1.76805	0.817587	9.18471	3.76041	5.91081	2.21241	4.69949	1.60677	0.86857	0.413699	1.93731	4.78886	5.86626	7.29024	2.98538	6.75245	3.78992	1.84995	3.4361	4.12481
2::LmxM.31.1930	3	2	11	0.000317001	29.0767	PCF WC	AMA(Mø) XL	hypothetical protein, conserved	0.624702	0.570858	0.720653	1.57419	0.433686	0.48253	0.286475	0.465191	0.318247	1.41466	1.30488	5.97377	0.792886	0.0252077	0.573341	1.64446	0.600983	0.638899	4.33678	0.567112	1.41432	7.08541	13.0731	10.951	12.2858	10.2641	5.3389	2.71959	2.83914	10.6792
2::LmxM.36.3750	8	7	76	0.000317983	24.2042	PCF XL	AMA(Mø) nonXL	40S ribosomal protein S27-1, putative	15.8247	16.6219	8.36086	0.710123	0.438971	0.815423	2.77601	0.258317	0.849904	4.53933	0.849906	0.155381	1.28377	1.26839	1.4271	0.870547	0.725016	0.901051	0.582897	0.62811	0.474953	7.49072	7.65985	6.18942	2.62175	3.5613	3.70081	1.47091	4.62592	2.31672
2::LmxM.27.1460	7	7	31	0.00031907	8.83881	PCF WC	AMA(Mø) nonXL	proteasome regulatory non-ATP-ase subunit 3, putative	1.14907	2.4926	4.46586	1.08899	1.07879	1.42277	2.97488	1.29442	1.01269	4.50459	1.16036	3.13369	2.85984	4.75271	5.02278	2.24697	1.13675	2.46206	0.903479	0.717303	1.19701	7.39512	5.27996	12.2308	7.64931	5.41989	7.14484	2.41904	3.81468	1.5687
2::LmxM.30.3090	11	11	13	0.000319227	15.2633	AMA(Mø) XL	META XL	peptidase, putative,metallo-peptidase, Clan ME, Family M16	2.54072	2.46261	5.37587	0.454477	0.465336	0.600025	4.02129	11.9607	7.21574	0.679371	0.29781	3.61321	0.842722	1.74445	1.43757	0.872594	0.359989	2.20726	2.1306	2.14255	3.25636	5.08353	4.08848	6.25995	3.94375	4.74477	9.38765	4.88989	4.22714	2.6936
2::LmxM.11.0630;2::LmxM.11.0620	15	14	35	0.000320219	10.078	PCF WC	META nonXL	aminopeptidase, putative,metallo-peptidase, Clan MF, Family M17	1.26233	1.1916	1.31349	1.2738	0.633499	0.772537	3.68756	0.471986	0.47544	1.85699	0.362296	2.99058	2.9848	1.053	1.24997	0.845412	0.951643	0.756352	7.36141	5.61758	7.2667	6.49181	5.8471	13.3944	5.94588	6.37393	6.01152	3.73986	5.48377	2.33273
2::LmxM.25.1120	39	35	68	0.000320239	6.56993	AMA(Mø) WC	AMA(Mø) XL	aldehyde dehydrogenase, mitochondrial precursor	2.04053	2.21262	1.8889	0.712756	0.826024	2.39783	1.13523	0.780778	1.73281	5.53073	3.50497	2.18989	2.91575	4.3529	2.5543	2.30027	2.29768	1.23414	1.87018	1.37766	1.62023	3.01557	4.47251	4.95184	4.0687	8.53191	5.51083	3.61105	6.34131	14.0201
2::LmxM.34.0980	6	6	38	0.00032947	97.1136	META WC	PCF nonXL	aldose 1-epimerase-like protein	2.60337	2.97992	4.24424	0.874921	1.03478	1.33211	0.565399	0.0406479	0.106728	0.229966	0.1308	9.45337	0.0195145	0.11218	0.317941	1.63574	0.565878	1.34754	1.25851	0.660689	1.15836	5.5227	4.46772	7.69613	11.4743	14.321	17.8704	2.0372	1.16062	4.77734
2::LmxM.36.1160	5	5	26	0.000331345	42.8517	META WC	META XL	hypothetical protein, conserved	6.19149	21.271	0.428296	0.148799	0.347815	0.188101	0.670684	0.307685	0.522438	0.457919	0.11643	2.63104	0.307212	0.448332	1.0686	0.36444	0.460994	0.247583	1.16078	0.545803	0.206882	8.0393	4.00068	6.88582	9.34551	9.86559	10.1301	4.65823	5.92092	3.06151
2::LmxM.08_29.0320;2::LmxM.36.2700	8	8	28	0.000333929	32.3978	META XL	PCF XL	hypothetical protein, conserved	0.185248	0.245013	0.338523	19.7595	2.92232	2.22516	2.25826	2.30552	1.34021	0.679329	0.0489439	1.03216	6.05885	6.05644	2.93595	6.222	13.5623	3.75636	1.10723	2.58842	0.91663	3.33708	2.66319	3.53118	2.25747	2.65708	2.45644	2.11335	2.21097	2.22887
2::LmxM.31.3870	15	11	37	0.000334312	22.8398	META WC	AMA(Mø) nonXL	myosin heavy chain, putative	0.855713	0.959127	2.61431	0.46319	1.25961	0.887841	0.687392	0.505484	0.507384	3.53011	0.95817	25.1023	0.726505	1.78447	2.21648	2.12309	1.21696	1.93142	0.54856	0.566533	0.41178	3.431	2.48529	4.93031	12.6426	12.5085	9.72243	1.56357	1.17471	1.68522
2::LmxM.19.0520	8	8	32	0.000334908	130.925	META WC	PCF nonXL	hypothetical protein, conserved	0.68103	0.985453	3.86581	0.71586	2.04795	3.12699	0.710675	0.0870826	0.24169	1.13278	0.133602	6.57424	0.0917262	0.0476705	0.257681	3.11333	0.581319	0.451889	0.867311	0.224966	0.506896	8.1469	5.09855	3.92085	19.2892	18.9049	13.7936	1.93628	0.841912	1.62195
2::LmxM.29.2990	3	2	12	0.000335937	19.3528	PCF WC	AMA(Mø) nonXL	hypothetical protein, conserved	2.1485	3.11054	5.93026	0.224001	0.547601	0.39394	13.0971	2.38491	1.60057	12.251	3.71793	2.07797	1.38494	0.315862	1.28988	1.73602	0.897128	0.126883	0.328294	0.352251	0.393925	6.95438	9.34331	4.49633	5.28253	3.98289	4.54533	1.94885	3.01499	6.12189
2::LmxM.31.1910	8	7	17	0.000336117	17.2702	META WC	AMA(Mø) WC	hypothetical protein, conserved	2.9858	1.8424	0.744386	3.44791	1.4673	0.969654	2.45572	2.48039	1.10084	18.6881	5.63848	3.72978	1.00294	2.15729	1.22417	1.07367	1.33158	1.79378	3.19516	1.09746	0.84095	3.5327	1.97847	2.08307	7.67749	7.57175	16.075	0.417476	0.642151	0.75415
2::LmxM.16.1310	5	5	46	0.000339601	8.38896	PCF WC	PCF nonXL	cytochrome c, putative	2.91655	3.77679	0.836206	3.29265	1.01851	1.2846	2.19603	0.922906	1.14976	3.3313	3.83924	1.86822	0.936207	1.09628	0.876089	0.954683	2.02318	2.36792	1.9434	1.06536	1.21803	7.83595	3.8195	12.7445	6.47938	5.72113	8.98395	6.08238	5.87419	3.54514
2::LmxM.33.2540	11	9	20	0.000344628	10.3568	META WC	PCF XL	hypothetical protein, conserved	1.1096	0.497213	0.572261	0.756245	3.79913	1.61079	1.88098	2.11946	1.34325	3.13858	6.40147	3.33479	2.44505	4.61447	2.03277	1.62247	5.41388	2.3939	1.27307	2.22907	1.99875	4.15136	7.43486	5.50506	7.76797	6.2964	8.5038	3.7873	4.12477	1.84125
2::LmxM.15.0990	4	3	32	0.000346809	40.2992	META WC	PCF nonXL	succinate dehydrogenase, putative	4.78627	4.34024	6.23041	5.61464	0.684421	0.381472	0.802905	0.0927327	0.581006	0.00733695	0.13361	0.545234	0.592344	0.0323079	0.0601961	0.855759	0.0388176	0.801034	2.51966	2.61994	2.71629	5.64569	5.26145	6.48924	8.45778	9.38601	9.75501	5.97841	5.71286	8.87694
2::LmxM.36.6750	12	10	31	0.000348252	7.46561	META WC	AMA(Mø) XL	prolyl oligopeptidase, putative	1.86243	0.809681	2.70909	1.41223	1.66428	1.54801	0.687226	1.32967	1.42082	1.21126	6.25845	1.41482	1.40337	1.99567	1.47686	1.46996	0.739254	1.54452	3.33184	1.28996	0.9014	6.94283	4.88288	7.3465	5.84897	6.30494	13.5107	4.23152	6.67949	7.77133
2::LmxM.25.1620	9	8	68	0.000381755	12.7077	META WC	AMA(Mø) XL	hypothetical protein, conserved	4.87848	4.62903	3.45734	1.04041	0.544215	0.645848	0.855454	0.550802	0.519929	1.70795	0.488705	11.8342	1.38583	1.87442	0.937823	1.46465	0.816827	0.688927	2.18931	1.28036	1.0524	6.60215	4.1608	4.14569	8.24272	8.42902	7.8056	3.49743	4.07911	10.1945
2::LmxM.06.0120	10	10	44	0.000388996	8.60002	META WC	AMA(Mø) XL	cyclophilin	3.35041	2.6888	3.30805	2.95748	0.983567	0.668205	1.98648	0.566379	0.36234	6.06786	1.5075	4.63495	1.63086	1.84856	1.68998	2.28917	1.32475	2.10276	2.04646	1.46165	1.19409	5.99816	3.49832	7.61792	6.52493	8.46648	10.0794	4.45399	5.4409	3.24959
2::LmxM.31.0950	18	17	40	0.000400453	5.73797	PCF XL	PCF nonXL	hypothetical protein, conserved	4.7203	6.44159	11.4235	3.98395	2.45685	2.07185	6.30954	2.72515	3.10149	1.81156	1.74034	3.58107	1.19373	1.89334	0.849055	2.30081	2.30311	1.47334	2.35031	1.77401	1.13623	7.02449	4.11652	6.70471	3.41535	4.65723	3.45915	2.25283	1.91654	0.812095
2::LmxM.34.2160	3	2	15	0.000400912	7.9246	PCF WC	AMA(Mø) XL	adenine aminohydrolase	2.96681	1.5953	1.58188	2.48245	0.681313	1.46898	1.23955	0.48864	0.987698	10.7448	6.7983	3.52873	1.39869	2.32053	5.35283	2.1092	2.51498	2.74442	0.809998	2.54282	1.19505	7.12654	4.78721	9.60859	5.46625	7.59929	4.53424	2.24876	2.08604	0.990121
2::LmxM.34.4880	5	5	22	0.000401408	42.2019	PCF WC	PCF nonXL	hypothetical protein, conserved	6.18308	8.77711	12.1305	0.214499	0.690133	0.749823	1.28608	1.21135	5.75691	0.876557	0.00950041	0.787261	0.121985	0.229986	0.428092	1.15236	0.841721	0.507463	0.642829	0.728898	1.08969	8.26575	9.29029	15.3641	2.79892	3.72453	5.79564	2.42233	4.32723	3.59547
2::LmxM.13.0500	2	2	8	0.000402104	66.8432	AMA(Mø) XL	AMA(LD) XL	RNA helicase, putative	4.60943	3.55745	14.1767	0.795229	7.74306	5.6075	7.73358	8.02295	9.29059	0.00711966	0	0.367595	0.671147	2.74294	0.723193	2.63815	4.16829	2.28254	6.02552	2.99235	3.71886	0.409151	0.47666	0.491811	1.17885	1.08855	1.2113	4.53702	1.95401	0.778389
2::LmxM.10.0290	29	28	73	0.000402644	3.49238	META WC	AMA(Mø) XL	isocitrate dehydrogenase [NADP], mitochondrial precursor, putative	2.76899	4.59369	6.15427	2.02145	2.41403	2.08859	2.20936	1.42368	1.21359	2.17945	3.11807	5.35912	2.56989	3.34111	3.02127	2.59689	3.47291	2.83062	1.35132	2.05639	2.1318	3.52302	4.10681	5.00665	4.40418	6.58578	5.9363	2.88081	4.68197	3.958
2::LmxM.33.2340;2::LmxM.02.0240	16	15	24	0.000410483	16.388	PCF WC	PCF nonXL	asparaginyl-tRNA synthetase, putative	2.80782	2.64944	3.30529	0.28772	0.814785	1.12037	1.38841	2.6852	2.6825	1.73622	0.340013	6.34406	0.350742	0.919731	0.868973	1.14408	0.647938	1.1389	0.842615	1.96368	2.47639	9.71887	10.5038	14.8387	4.22312	6.76983	8.12038	3.67843	3.67724	1.9548
2::LmxM.36.2020	48	14	82	0.000417243	7.92815	PCF WC	AMA(Mø) XL	chaperonin HSP60, mitochondrial precursor	1.76467	2.24893	2.21648	2.27916	1.2527	1.29746	0.480229	1.0846	1.59306	3.697	0.890007	0.196085	1.56321	1.22728	1.51785	1.60536	1.23146	2.46863	2.49747	2.02201	2.28371	7.22198	7.42423	10.39	4.64492	6.00121	5.84611	6.5936	6.22563	10.235
2::LmxM.10.0200	5	4	36	0.000424654	16.1214	PCF WC	PCF nonXL	mitogen-activated protein kinase, putative (MPK10)	1.31054	1.98704	0.640526	12.8016	4.15848	1.90469	0.574183	0.166391	1.26936	0.45127	4.05154	1.57788	0.703003	0.612651	0.197851	4.08033	2.21231	1.28677	3.26091	3.67031	2.31811	7.9667	7.39286	9.04034	6.19784	6.9406	8.6978	0.967956	1.71404	1.84608
2::LmxM.21.0800;2::LmxM.23.0520	25	21	20	0.000425023	13.6165	PCF WC	PCF nonXL	hypothetical protein, conserved	2.25676	2.63381	3.80238	1.37267	1.41838	1.36739	2.37312	1.15263	1.21116	2.68738	0.695927	13.7251	0.700069	0.552728	0.457123	1.85352	1.07643	1.47121	1.87144	1.26942	1.05726	7.39696	7.42912	8.45699	5.49076	5.78732	6.14811	6.87299	4.48878	2.92305
2::LmxM.09.0220;2::LmxM.09.0640	13	9	23	0.000425823	16.5352	PCF WC	AMA(Mø) XL	hypothetical protein, conserved	1.51847	1.65605	7.62969	2.08213	1.20076	0.621288	0.341005	1.03815	0.356327	2.90934	0.247078	1.96792	1.73292	2.8479	1.87077	1.4658	1.35286	1.10915	0.627251	1.15158	0.726931	9.40678	9.43079	9.85894	3.98296	5.90878	14.7924	3.89871	3.47455	4.79272
2::LmxM.18.0530	2	2	11	0.000426422	Infinity	PCF WC	META XL	hypothetical protein, conserved	0.452986	0	0.105759	0	0	0	0	0	0.669667	0	0	0	5.79297e-05	0.338308	0	0.000591195	0	0.0177082	0	0.0851898	0	20.9656	17.2465	27.5399	12.1705	12.3639	0.336328	0.602752	2.05918	5.04513
2::LmxM.33.2950	3	2	21	0.000433517	35.3396	META WC	AMA(Mø) XL	hypothetical protein, conserved	3.82486	7.68813	0.385866	1.21546	1.17154	0.781577	0.238204	0.531619	0.291847	2.84185	0.281215	3.12388	3.39513	7.07487	2.27625	1.36283	2.7935	0.622171	0.429534	0.486224	0.745009	7.6688	4.60193	6.79645	10.645	17.1943	9.67969	0.483217	0.784518	0.58449
2::LmxM.31.1770	4	4	26	0.000436248	50.1935	PCF XL	AMA(Mø) nonXL	hypothetical protein, conserved	13.8118	20.1935	4.09959	2.49985	3.06083	2.28562	1.55282	0.553539	0.731826	5.30351	0.195388	0.150128	1.09654	0.541957	0.516409	0.645309	0.192329	0.338822	0.300552	0.172359	0.286249	3.2894	5.88771	2.22261	2.6756	9.94835	4.41501	1.29258	4.28148	7.45836
2::LmxM.19.1230	2	2	26	0.000451313	49856.2	PCF XL	PCF nonXL	hypothetical protein, conserved	14.9896	16.7424	19.2148	1.24376	0.432807	3.47361	4.61886	0.102281	0.273773	4.7032	0.154317	0.121805	0	0	0.00102187	0.47627	0	0	8.28895	0.435811	0.00156727	6.84579	2.47567	3.14795	1.61542	1.62169	5.00348	2.66453	0.520941	0.829692
2::LmxM.05.0100;2::LmxM.16.0120	14	13	40	0.000452717	21.2359	META WC	PCF nonXL	phosphoprotein phosphatase, putative	0.875928	2.87205	1.13178	2.12737	1.56848	1.16065	2.87333	0.875468	1.22094	2.09936	0.570949	10.4183	0.588805	0.300377	0.361775	3.08491	0.866309	0.832246	1.68331	0.686628	1.05917	6.67472	6.72383	9.3902	8.73341	9.82784	8.00395	4.48847	5.7082	3.19125
2::LmxM.31.1750	9	7	24	0.000456778	58.6474	PCF XL	PCF nonXL	hypothetical protein, conserved	10.334	14.3523	23.9871	1.03793	3.03235	1.75338	1.60302	3.33061	1.54623	0.189311	2.02538	5.09931	0.0345196	0.47372	0.321694	1.009	1.02269	0.897653	0.188465	0.467035	0.475249	4.33212	6.4738	7.11086	1.86318	3.42224	0.555017	0.42952	0.789482	1.84276
2::LmxM.34.1230	8	6	35	0.000467297	12.8668	PCF WC	META XL	short chain dehydrogenase, putative	0.778139	1.31215	3.4948	0.764319	0.867701	0.694376	1.54261	1.68809	1.61972	1.19947	0.398447	0.739621	0.746538	2.91145	2.6742	0.45083	0.973516	2.21622	2.90606	1.58826	1.90857	4.81642	5.02978	20.0871	4.3988	8.47394	16.1521	2.70498	4.29747	2.5643
2::LmxM.18.0200	4	3	11	0.000467462	73.8618	PCF WC	PCF nonXL	UDP-galactopyranose mutase	0.843207	0.592726	0.815987	0.878155	2.68389	0.897808	1.11497	0.184377	0.352623	0.041769	0.0152069	2.04335	0.0932531	0.262627	0.161843	3.87335	1.11482	0.604886	1.68132	1.78775	1.28469	12.7069	10.9478	14.5853	10.4296	15.2638	2.64797	1.70569	2.78699	7.59732
2::LmxM.30.0010	24	23	53	0.000482199	10.6182	META WC	AMA(Mø) XL	5-methyltetrahydropteroyltriglutamate--homocyst ei nemethyltransferase, putative	1.85556	1.64555	2.84044	1.56376	1.18022	1.2191	1.72371	0.685218	0.884346	0.948755	0.643341	6.55567	2.52999	1.36652	1.90429	2.16924	0.921217	1.33125	1.53213	1.03024	1.04687	9.14225	5.09832	5.96587	9.79642	9.39786	15.7745	3.9718	3.93796	1.33758
2::LmxM.31.1140;2::LmxM.20.1660	6	4	28	0.00048235	192.706	PCF XL	PCF nonXL	hypothetical protein, conserved	15.0489	21.3437	43.1064	0.287246	0.139611	3.05693	0.131201	0.026759	3.21106	0.14165	0.288571	0.151503	0.0845605	0.280522	0.047459	0.5838	0.172725	0.678967	0.0371882	0.272798	0.136373	1.73515	2.65719	0.825518	2.30939	1.00187	1.33141	0.47561	0.215781	0.220096
2::LmxM.04.0050	25	22	55	0.000482953	13.1221	META WC	PCF nonXL	hypothetical protein, conserved	0.776041	0.591291	1.13899	1.45814	2.7924	0.789803	1.76543	1.21699	1.31305	12.6558	0.597661	5.35276	0.851163	0.629001	0.533155	1.27726	0.744626	0.916487	2.00948	0.73868	0.857128	4.95944	2.71269	4.22887	9.05556	8.51381	8.84966	5.0041	5.01721	12.6533
2::LmxM.23.0540	18	2	38	0.000483535	268.165	AMA(Mø) WC	PCF XL	acetyl-CoA synthetase, putative	0.00875463	0	0.195008	1.88641	0.237005	1.48878	14.9039	0.785673	1.0024	0.564269	0.469066	1.1611	0.295765	0.314334	0.467269	2.02568	1.01979	1.85896	2.74504	3.49251	7.81634	0.237614	0.204934	0.522444	0.452792	0.39845	0.803769	5.65083	10.981	38.0101
2::LmxM.11.0880	3	3	15	0.000495889	51.6779	PCF WC	AMA(Mø) nonXL	hypothetical protein, conserved	0.235237	0.965922	12.4656	0.294672	0.437367	0.192602	1.46744	0.176015	0.110138	0.40698	2.2707	0.674037	0.827705	1.66154	0.335484	0.249744	0.609166	0.979801	0.131726	0.361854	0.0995349	8.72455	9.17089	12.7555	10.4697	11.5086	1.98694	6.38072	5.74535	8.30451
2::LmxM.20.1190	3	2	9	0.000497653	1292.97	PCF XL	META nonXL	calpain-like cysteine peptidase, putative,cysteine peptidase, Clan CA, family C2, putative	0.514359	13.5829	20.8741	0.0251889	0.0692347	0.124984	7.22603	0.553206	0.616879	2.43564	4.57505	0.0365926	0.395477	0.140704	2.7396	0.00625793	0	0.0207893	0.217783	0.485683	0.451685	3.56445	2.28934	1.90941	3.4625	5.05295	24.0069	1.08501	0.979299	2.558
2::LmxM.07.1000	7	7	25	0.000499594	8.02286	PCF XL	AMA(Mø) nonXL	RNA binding protein-like protein	10.302	8.89235	4.75898	1.54998	7.0502	9.10379	2.60426	2.19177	3.90518	1.21489	1.93459	2.25518	0.557258	1.66112	1.69022	1.18557	1.84666	1.2177	0.93937	0.787335	1.25893	4.13216	2.93504	4.67367	4.48868	3.52472	5.90672	1.95719	1.76944	3.70502
2::LmxM.34.3560	2	2	17	0.000507547	2770.23	AMA(LD) XL	PCF nonXL	hypothetical protein, conserved	1.23566	0.532983	0.309806	0.119364	0.298562	0.0816694	0.0724539	0.150004	0.043188	2.33429	0.328766	47.4862	0.0180279	7.50432e-05	0	0.518126	0.064143	0	1.15381	1.56786	0.46812	11.7144	9.23177	1.83318	8.84589	7.16	0.687529	0.851387	2.53651	0.356195
2::LmxM.05.1080;2::LmxM.05.1080a	9	7	32	0.000507917	8.56553	META WC	AMA(Mø) WC	hypothetical protein, conserved	0.668341	1.11969	1.29608	1.31214	0.881833	4.3544	1.12148	1.84934	2.61034	1.99996	0.982506	0.360282	2.69469	9.08347	10.1928	2.60106	3.27544	4.28957	4.04048	4.31224	5.50838	4.90535	2.39476	1.27298	9.48679	8.61098	5.9653	1.00129	1.03007	0.777938
2::LmxM.25.2410;2::LmxM.06.0550	18	14	33	0.000510515	6.75782	AMA(Mø) WC	AMA(Mø) XL	hypothetical protein, conserved	1.2675	1.51785	2.05706	1.76248	2.02132	2.31284	0.803884	1.38135	1.17451	1.42478	1.0909	11.1941	1.14678	1.30768	1.37363	1.58005	2.03477	2.41731	1.25902	0.8584	1.43874	6.26911	4.77823	8.42608	5.26393	6.37098	4.76211	4.19468	6.42995	12.0799
2::LmxM.34.0190	6	6	39	0.000513283	10.0645	PCF XL	AMA(LD) XL	hypothetical protein, conserved	8.47305	8.4984	10.1972	0.194418	1.73071	1.13119	1.06537	1.33201	0.781515	1.65782	0.947125	0.094498	2.19319	2.47643	1.80329	1.93797	1.44521	0.841611	3.02932	1.45988	2.19354	5.35104	9.17881	8.0838	4.50221	5.72026	8.92593	2.00236	1.77017	0.98171
2::LmxM.13.0200	11	9	35	0.000517044	113.573	AMA(Mø) WC	PCF XL	hypothetical protein, unknown function	0.236319	0.186627	0.237766	0.322055	0.528577	0.586589	1.47031	2.75341	1.77726	1.30327	0.0138259	1.53141	0.559195	0.0866837	0.100805	0.510424	0.0784802	0.153384	1.01671	0.730653	0.89551	1.23333	2.7492	1.75676	1.6611	0.958414	1.52303	10.8631	18.9323	45.2436
2::LmxM.34.0330	3	3	21	0.000524771	25.784	PCF WC	META nonXL	short chain dehydrogenase, putative	13.4572	4.30835	2.2897	0.339558	6.0487	5.97717	0.115591	0.51636	1.23036	0.832167	1.49234	0.257756	0.481371	0.402954	0.470223	0.714176	0.260827	0.108499	3.29587	1.58084	1.42296	7.19805	8.81152	11.9275	3.16634	5.40329	4.56799	4.04156	4.50336	4.7774
2::LmxM.23.1220	35	30	75	0.000525189	10.1736	PCF WC	AMA(Mø) nonXL	T-complex protein 1, gamma subunit, putative	1.84049	2.54032	2.046	1.3076	1.84586	1.60367	1.44158	1.06558	1.06945	3.27885	0.747512	9.97673	0.788694	1.81167	1.58383	3.32654	1.23358	2.79938	0.876406	0.899308	0.923977	8.15635	7.20606	12.1033	4.64682	5.64328	8.93944	3.25251	3.83146	3.2138
2::LmxM.23.1580	4	3	63	0.000534304	76.3197	META WC	PCF nonXL	hypothetical protein, conserved	1.84147	1.91118	0.9798	0.139896	0.334953	0.722568	3.03091	0.0971697	0.377117	3.03877	0.89655	1.42706	0.346854	0.209799	0.0238302	1.01563	0.0566002	0.0497953	0.826925	0.715354	0.22001	6.2534	4.55585	7.17702	11.8016	14.8913	17.6094	8.63804	10.063	0.748179
2::LmxM.21.0100	2	2	50	0.000540102	279.189	PCF XL	AMA(Mø) nonXL	hypothetical protein, conserved	18.37	12.2897	11.7689	7.13469	10.7557	6.01871	9.28812	2.06205	2.32687	9.09385	0.857872	0.416335	0.0384988	0	0.246388	0.0891098	0.0504376	0.0304207	0.14692	0.00502864	2.25639e-05	1.3229	0.264452	0.219569	0.347765	0.386008	5.34187	0.456844	0.114136	0.556806
2::LmxM.08_29.1170	6	6	41	0.000543509	53.6534	META WC	META XL	hypothetical protein, conserved	1.74288	0.991645	0.969452	0.194661	0.323079	0.316881	2.7381	0.434673	0.978098	7.7613	2.80121	0.264333	0.449152	4.22635	1.05755	0.298449	0.351122	0.575844	1.34646	0.53886	1.13929	8.31321	4.3114	3.85488	11.0922	10.8359	22.8523	1.93677	2.66563	4.6384
2::LmxM.24.2210	4	4	30	0.000548025	10.5827	PCF WC	PCF nonXL	60S ribosomal protein L12, putative	2.74316	2.72365	2.14109	2.23121	0.798541	1.73975	3.4772	1.10111	2.25418	1.01253	0.909396	3.28137	1.74805	0.432229	1.26705	2.81138	1.25372	2.15276	3.59773	2.55599	3.05611	8.86573	11.2996	16.3167	2.45516	2.87136	4.49802	4.41465	2.84939	3.14114
2::LmxM.08_29.0060	4	4	22	0.000557672	13.4493	PCF WC	META nonXL	tryptophanyl-tRNA synthetase, putative	0.971475	1.0681	1.52944	2.87174	0.737426	1.03068	2.08212	1.2389	1.54077	2.71618	0.203223	3.65623	1.47879	1.90186	0.744241	0.713119	0.729252	1.27392	1.75882	0.623713	0.778132	11.127	13.9101	11.495	6.88179	7.4965	7.09892	3.59848	5.48683	3.25721
2::LmxM.30.0190	18	17	49	0.000557759	36.8431	PCF XL	AMA(Mø) nonXL	nucleolar protein, putative	14.1897	15.3468	26.9092	1.55069	2.06171	2.51907	3.51266	2.19932	2.91735	1.02362	0.17042	5.09359	1.71612	2.84898	1.74136	1.65896	3.21359	1.35331	0.395119	0.444197	0.692741	0.797044	1.02865	1.01872	0.641299	0.640674	1.20235	0.495088	0.272967	2.34466
2::LmxM.36.2250;2::LmxM.21.1100	5	3	29	0.000562496	266.949	PCF WC	PCF nonXL	developmentally regulated GTP-binding protein 1, putative	1.499	1.53967	7.99424	1.61033	0.798304	0.609665	1.27558	0.112983	0.175934	0.16841	0.208828	7.01588	0.0349393	0.101103	0.036007	1.26203	0.157048	0.0466141	0.876858	0.224584	0.448233	10.2602	15.1998	20.4684	5.33354	8.62809	0.616233	3.03004	5.60369	4.66365
2::LmxM.36.2360	14	13	53	0.000576924	16.2786	PCF WC	AMA(Mø) XL	tyrosine aminotransferase, putative	1.99388	2.21439	3.4938	0.414497	1.07583	1.26248	1.08097	0.636835	0.355413	3.47391	1.35032	13.9856	0.238884	1.91535	0.672897	4.0586	0.989903	3.77967	1.12789	0.55539	0.466662	9.49232	10.6141	13.6427	3.91267	5.76876	2.1284	2.3088	2.92772	4.06143
2::LmxM.12.0660	4	3	12	0.000579268	61.267	META WC	AMA(LD) XL	serine/threonine protein phosphatase-like protein	0.30491	1.00684	0.330495	1.54216	1.30484	2.18363	0.0985708	0.437007	2.49663	0.24851	0.113437	0.0907954	0.8635	0.78538	0.412748	4.27131	1.32583	10.5553	1.58	2.91273	1.67553	10.8049	7.22859	7.49041	15.403	11.6687	0.666419	2.56222	5.2986	4.33699
2::LmxM.30.2640	5	5	25	0.000579709	955.206	PCF WC	PCF nonXL	2-oxoglutarate dehydrogenase, e3 component, lipoamidedehydrogenase-like protein	1.41638	1.80521	3.89024	0.175312	0.18392	1.18999	0.0116269	0.0439203	0.498841	1.56847	0.266651	0.125817	0	0.0193748	0.0147715	0.0498687	0.154063	0	0.658815	0.135461	0.261042	10.9379	9.23613	12.4428	11.4827	9.87758	5.92889	6.74711	7.92372	12.9535
2::LmxM.28.0480	3	3	8	0.000581212	30.8862	AMA(LD) XL	AMA(Mø) nonXL	carbonic anhydrase-like protein	0.871965	0.996251	0.994295	5.40723	0.960704	0.262303	0.132966	0.209831	0.98368	2.95112	1.94706	29.367	0.520064	0.37607	0.383033	0.276068	0.926664	0.644193	0.178176	0.649159	0.282066	4.1247	3.05689	4.56922	4.86314	7.47066	12.4726	2.25478	2.87588	8.99225
2::LmxM.27.2300	4	3	10	0.000581578	1160.77	AMA(Mø) XL	PCF nonXL	transcription elongation regulator-like protein	1.12486	0.541647	0.727092	0.106131	0.655889	0	22.0448	11.0323	7.75018	0.0827126	0	0.425417	0	0	0.0351727	0.137198	0	0	3.82796	1.32419	1.08179	6.55821	5.52815	9.51812	2.70754	1.2973	10.4505	8.18397	3.49283	1.36613
2::LmxM.31.3270	26	25	69	0.000582134	23.8253	PCF WC	PCF nonXL	chaperonin alpha subunit, putative	2.44478	3.44192	4.74869	0.542492	0.639342	1.15502	0.754161	0.264773	0.974574	1.23968	0.0815693	5.41241	0.112561	0.843879	0.473098	0.680841	2.17976	0.619609	0.543273	0.427638	0.722965	10.1534	10.5916	13.3142	6.19016	10.2904	8.5799	3.41439	5.76856	3.39436
2::LmxM.16.0580	4	4	19	0.000584756	195.932	AMA(Mø) XL	PCF nonXL	dihydroorotase, putative	1.92771	1.80586	1.25666	0.299356	0.587367	0.459493	1.62623	10.6907	15.398	0.0470205	0.0604993	0.205213	0.0516509	0.0428911	0.0469095	0.233611	0.0762404	0	11.2246	3.57721	6.16179	5.93263	3.99442	11.4219	4.47481	5.70038	0.247941	2.67832	4.18961	5.58094
2::LmxM.23.1165	8	7	32	0.000592317	135.46	PCF WC	AMA(Mø) XL	coronin, putative	0.206741	0.292352	0.239591	0.0564317	0.385101	0.340261	0.0303208	0.00280786	0.256142	3.03164	0.117173	0.204465	0.00842789	0.0963186	0.92133	0.13674	0.000870359	0.168535	0.283083	0.209171	0.549346	11.7914	9.19303	18.2001	10.9129	9.8135	17.9399	2.83813	7.35042	4.42371
2::LmxM.07.0340	13	10	44	0.000593098	12.0437	PCF XL	AMA(Mø) nonXL	ATP-dependent DEAD/H RNA helicase, putative	7.48843	9.51543	16.689	1.60489	6.16047	5.84788	1.20344	1.9916	1.70688	0.328755	2.21481	0.508779	2.5305	3.27306	3.16085	2.37997	3.25756	2.82327	0.776482	1.01764	1.00343	2.51954	3.22029	4.02116	2.46443	2.90986	2.25393	0.967441	1.27114	4.88905
2::LmxM.24.0150	9	8	67	0.000595655	63.0976	META WC	META nonXL	glycosomal membrane like protein	2.6046	2.82425	2.10802	1.91818	0.65138	0.942559	1.63371	0.952596	1.32759	0.559245	0.0394103	5.46449	0.348827	0.232602	0.387169	0.473202	0.164879	0.181288	1.60431	1.34545	1.72344	3.13237	3.12273	5.35862	11.5684	13.6582	26.4736	1.93019	4.8646	2.40405
2::LmxM.30.2340	2	2	19	0.000607766	60.0992	PCF WC	PCF XL	p-nitrophenylphosphatase, putative	0.23138	0.307236	0.100686	0.035331	1.66588	1.65149	0.192739	0.0753266	0.513029	1.23523	0.0214956	0.0190224	4.17672	1.76294	3.7573	1.11147	3.73957	0.256634	0.572373	0.665813	0.411406	11.8122	8.68673	17.9226	7.81355	11.1019	7.35028	3.42377	4.41211	4.97383
2::LmxM.20.1180;2::LmxM.20.1185	21	21	42	0.000611448	10.3759	META WC	AMA(Mø) WC	calpain-like cysteine peptidase	1.82327	1.34242	1.41533	2.26504	5.53679	3.68269	1.37222	1.1086	1.00697	0.767381	0.852803	5.18926	1.14479	1.69936	0.888523	9.15169	1.40553	2.77977	2.24403	1.27904	1.52568	3.30006	3.30057	5.2928	11.8593	11.9046	12.3783	1.62889	1.16217	0.692219
2::LmxM.33.1520	7	6	64	0.000626087	9.12458	META WC	AMA(Mø) nonXL	hypothetical protein, conserved	3.46792	1.1433	1.25268	2.69459	1.16088	0.781093	2.50382	2.33176	2.729	6.52046	0.735608	1.32758	0.978492	2.01579	1.74341	0.9818	1.84253	2.01764	1.22449	0.670891	0.984767	9.05476	6.54173	6.09147	7.78214	7.3367	11.1613	3.19726	5.18359	4.54249
2::LmxM.17.0870	13	13	50	0.000630594	9.97291	PCF nonXL	META nonXL	hypothetical protein, conserved	1.72012	1.00493	1.1262	0.57421	1.72229	3.01543	1.32233	2.11864	3.47877	1.86088	0.350845	1.42469	8.1417	13.3715	6.73531	1.31781	1.012	0.502715	3.82276	1.4365	2.17923	4.56284	3.44911	5.19729	5.89124	5.74803	7.30664	4.78406	1.34213	3.47977
2::LmxM.11.0070	7	6	7	0.0006656	16.3638	META WC	AMA(Mø) nonXL	hypothetical protein, conserved	1.52976	2.50076	6.50717	1.26864	1.37258	1.02034	2.8016	0.655926	0.761615	10.0669	0.803236	5.77607	0.92874	2.37592	1.35606	1.05502	1.14413	2.75597	0.330306	0.707063	0.25532	6.24291	4.49475	5.72645	5.59343	6.46908	9.09079	4.21322	5.1103	7.08597
2::LmxM.26.0800	6	6	52	0.000671185	22.1976	META WC	META XL	type II (glutathione peroxidase-like) tryparedoxin peroxidase	0.921992	1.39147	0.985081	0.210423	0.646823	0.369189	2.8721	0.526977	0.900077	0.509407	0.315367	10.7265	0.860653	0.216386	0.798737	0.836691	0.398872	1.76511	2.46946	1.39058	1.55708	7.92546	7.27407	7.61114	9.15095	9.91473	8.15819	5.4177	8.41421	5.46463
2::LmxM.31.2220	4	2	1	0.000683233	11.7878	META nonXL	AMA(LD) XL	hypothetical protein, unknown function	0.466087	0.702859	1.54468	4.37192	6.5153	4.22343	1.14323	1.69423	1.09931	1.49355	0.12928	0.149558	4.83816	5.4534	6.10921	7.18581	9.55398	4.15289	2.0435	2.48804	1.26345	4.22194	3.31708	2.22022	4.16646	3.67578	0.610992	1.99192	4.14769	9.02605
2::LmxM.18.0270;2::LmxM.27.0160	11	10	45	0.000684489	8.67222	META WC	AMA(Mø) nonXL	protein kinase, putative,glycogen synthase kinase, putative	2.22473	4.50666	6.38617	0.937153	1.0037	1.48648	2.28363	0.824812	1.16042	1.30002	4.50092	3.51895	0.737624	1.71028	4.90838	1.91117	1.01122	2.10906	0.796569	0.953819	1.13113	4.70788	4.67722	7.73581	7.17002	5.65803	12.1611	2.9458	3.56052	5.98077
2::LmxM.18.0560	10	8	36	0.000686461	6.95205	AMA(LD) XL	META XL	vacuolar ATP synthase subunit c, putative	3.0599	2.72964	5.4927	0.551705	0.784502	1.86696	0.680895	1.90682	1.70195	3.03501	7.23003	12.0035	2.68585	1.22769	3.06378	3.38846	2.07658	3.64975	0.931718	1.64155	1.81092	3.97309	3.57333	4.25225	3.93164	4.58103	7.42651	3.43597	3.83489	3.47135
2::LmxM.08_29.1100	6	6	21	0.000702552	57.1012	AMA(Mø) nonXL	PCF XL	hypothetical protein, conserved	0.34433	0.277874	0.335895	0.967202	0.517851	1.17313	0.283713	2.06834	2.77111	1.88475	0.751895	0.0972447	1.58625	0.713111	1.74582	1.55872	1.29586	5.88849	18.846	15.812	20.0505	0.956224	0.822652	0.968014	1.64689	1.58851	2.39916	9.16958	1.92688	1.55195
2::LmxM.06.0010;2::LmxM.21.0015	9	3	58	0.000702613	126.295	AMA(Mø) WC	META nonXL	histone H4	1.22024	0.811663	1.1715	0.0399153	0.49246	1.73319	0.773237	0.114305	0.662548	2.51431	0.113218	0.0420522	0.0538232	0.303674	0.120053	0.0364776	0.234903	0.0364415	0.842642	0.260339	0.998484	6.06971	0.856908	9.05697	7.61013	2.87419	22.0802	7.23042	13.6232	18.0227
2::LmxM.32.2540	20	19	54	0.000716107	10.7092	PCF WC	META XL	carboxypeptidase, putative,metallo-peptidase, Clan MA(E), Family M32	2.9828	1.48816	1.37863	0.605715	1.12451	0.733472	1.25098	0.984978	0.875285	1.29575	1.06393	12.8552	0.325582	2.53913	0.893864	0.853843	0.671859	1.28743	1.74948	1.46193	1.14865	8.27389	7.93987	10.1706	6.48495	8.66215	9.10651	4.50034	5.52839	1.76214
2::LmxM.05.0140	6	6	23	0.000716977	16.2592	META XL	AMA(Mø) nonXL	nucleolar RNA helicase II, putative	6.33266	6.24092	12.5329	2.3236	12.2716	12.6838	1.98212	1.75928	1.58851	1.01004	0.624044	7.28058	0.780741	0.689449	0.939557	7.26992	2.66667	3.23299	0.64561	0.532301	0.49985	1.72377	2.26034	2.85222	1.09568	1.74716	3.33909	0.518946	0.955039	1.62059
2::LmxM.08_29.0940	10	9	26	0.000717207	17.5396	PCF WC	AMA(Mø) nonXL	hypothetical protein, conserved	1.71092	0.995848	2.12318	1.70805	9.64208	4.59402	1.24607	0.583361	0.298645	0.320019	0.192255	1.66168	1.03511	0.628943	0.326904	17.0014	1.5515	3.53585	1.20443	0.11011	0.144615	5.62105	7.62711	12.3448	3.99398	8.57754	7.56929	0.554226	0.605493	2.49148
2::LmxM.28.0040;2::LmxM.15.0490	4	3	12	0.000717412	Infinity	PCF XL	AMA(LD) XL	hypothetical protein, conserved	5.61634	9.87423	56.2612	0.448939	0.417013	2.20833	0	0.0888413	1.39103	0	0	0	0	0	0	0	0	0	0.426478	0	0.272478	0.634041	2.28084	0.281648	0.605681	1.20886	0.111788	0	0.163992	17.7082
2::LmxM.04.0010	14	12	28	0.000721254	21.9783	PCF WC	PCF nonXL	calcium-translocating P-type ATPase,organelle-type calcium ATPase	1.69199	2.73936	2.19576	2.90253	1.60816	1.17927	5.40288	1.54672	1.97594	4.49374	1.98074	3.13186	0.623821	0.505104	0.337289	2.339	0.805817	2.30132	2.28391	1.38373	1.65604	9.50262	10.1964	12.5259	4.68712	5.45957	0.572409	4.01129	5.89785	4.06187
2::LmxM.22.0670	2	2	21	0.000733473	388.654	AMA(LD) XL	PCF nonXL	prefoldin 5-like protein	1.68058	1.67095	1.26853	0.48395	0.071323	0.200432	0.556912	0.835195	1.31984	0.98615	0.503927	32.8873	0.0424965	0.0459561	0	0.107198	0.54884	0.195438	5.72038	1.22457	1.31888	9.23933	7.3199	11.913	3.83251	3.93682	1.94366	3.6587	5.17983	1.30733
2::LmxM.34.4710	5	4	20	0.000749466	45.8777	META WC	META XL	hypothetical protein, conserved	1.17425	3.15517	5.92966	0.123348	0.248603	0.212476	0.945778	0.210648	0.341062	0.556634	1.02197	3.30937	0.221805	0.482251	0.545096	0.661999	0.0869711	0.158113	13.5242	0.29967	0.111469	7.12703	5.46188	12.9613	5.77267	7.33969	13.6998	4.0933	5.4693	4.75443
2::LmxM.08_29.2200	25	23	52	0.00075482	9.01602	META WC	META XL	GTP-binding protein, putative	2.83696	1.98152	2.49512	0.894864	0.870249	0.985288	1.58518	0.720572	1.46508	1.6624	0.620164	6.6182	0.546876	2.0221	2.36972	1.09507	0.719308	2.28556	3.43812	1.46289	1.65101	7.16392	6.30167	9.36739	7.01973	8.14666	9.63129	3.36537	5.75972	4.91798
2::LmxM.22.0210;2::LmxM.29.3440	23	18	35	0.000761957	23.1712	PCF XL	AMA(Mø) nonXL	hypothetical protein, conserved	12.0441	16.4171	29.5056	1.28594	1.59226	1.69844	4.82553	2.84981	2.50939	1.19163	0.446252	5.05438	3.07077	0.662457	0.760909	2.25288	0.764752	0.414196	1.34114	0.70345	0.457089	0.913415	1.41547	1.65104	0.712844	0.816187	1.07591	0.633031	0.515572	2.41841
2::LmxM.01.0570	3	2	19	0.000762257	5213.6	META WC	PCF nonXL	tricarboxylate carrier, putative	0.00827774	0	0.032696	0.200028	0.0123153	0.0174234	0.000619387	0.00199637	0.0312494	0	0.274171	0.400675	1.46088e-05	0.00829621	0	0.00410766	4.55164e-05	0.0152635	0.41571	0	0.0223461	9.12496	8.2033	13.9937	10.2536	12.8131	20.2626	2.84821	8.11474	12.9406
2::LmxM.31.0520	3	3	29	0.000772401	29.262	PCF WC	META XL	profilin, putative	2.3603	1.30634	1.88505	0.253149	0.757486	0.571139	1.16109	0.51101	0.474393	0.301562	0.312467	4.17619	0.431691	1.02321	0.894361	1.52123	0.359824	1.26327	2.40467	2.12173	1.15685	5.47217	34.7216	6.09208	6.28946	10.4103	4.77548	2.3355	2.9975	1.65886
2::LmxM.23.0080	25	24	58	0.000778148	71.8034	PCF nonXL	META WC	hypothetical protein, conserved	1.57688	0.610769	0.633115	1.12542	4.99649	5.29464	0.245031	4.4353	1.53023	0.0304707	5.81525	0.120778	14.7259	18.1089	13.6276	6.73238	7.77925	3.96428	1.6035	2.51511	2.23168	0.26352	0.322855	0.39843	0.205669	0.268955	0.172454	0.224992	0.274821	0.165339
2::LmxM.16.1005;2::LmxM.08_29.0450;2::LmxM.16.1000;2::LmxM.16.1020	3	2	9	0.000778406	Infinity	PCF WC	META XL	hypothetical protein, unknown function	0.754189	2.07924	0.328035	0	0	0	0.34601	1.2271	1.03002	0	0	3.07145	0.308951	0.255671	0.705325	0.645233	0.532611	0	0.194823	1.22481	0.847989	20.7691	9.16486	36.2076	7.44576	8.99478	2.9436	0.126693	0.34745	0.448727
2::LmxM.28.1110	9	8	37	0.000779386	26.717	META WC	META nonXL	hypothetical protein, conserved	1.44923	1.63471	3.3744	0.597663	0.549452	0.522125	2.21145	1.50463	1.91636	5.19323	0.813584	4.55934	0.502935	0.602967	1.20639	0.348588	0.468606	0.760717	4.47501	3.69029	4.04719	2.50081	2.78079	3.27558	2.89809	3.20137	36.0577	3.24061	3.38484	2.23138
2::LmxM.25.1730;2::LmxM.25.1580	2	2	4	0.00078509	1214.76	META nonXL	PCF WC	hypothetical protein, conserved	0.45483	0.228506	0.226603	11.9222	5.88646	4.33175	1.14443	4.78404	0.836378	0	0.936912	0.0380087	10.7348	15.6484	3.61933	8.87877	11.8996	12.3242	1.56083	3.33587	1.00452	0.0165822	0.0036699	0.00699826	0.0312486	0.0283289	0.0216556	0.0468488	0.0203416	0.0277902
2::LmxM.36.6540	5	5	40	0.000800931	12.0488	PCF WC	PCF nonXL	similarity to endo-1-like protein	1.27787	0.984076	0.716642	2.2871	0.636654	0.520131	5.59039	7.93959	6.45518	1.89832	0.597918	0.116988	0.71573	0.376098	0.781155	1.85333	0.741177	5.39293	0.688015	0.999247	1.38641	8.72009	5.3554	8.49166	5.31901	7.94863	0.894237	7.22696	5.74565	8.34341
2::LmxM.33.0350	8	8	23	0.000804994	40.4346	PCF WC	AMA(LD) XL	eukaryotic translation initiation factor 5, putative	7.33772	5.46242	5.93269	0.794241	1.67637	0.79084	12.8135	0.377616	0.495065	0.190286	0.168156	0.47934	0.33678	0.739264	0.935676	4.16648	0.693878	1.74066	1.71209	1.12897	1.44369	7.5462	11.4936	14.8355	2.70321	2.39138	3.80297	1.56984	3.16026	3.08123
2::LmxM.33.0990;2::LmxM.24.0600;2::LmxM.31.2970	6	3	15	0.000809051	23.7547	AMA(Mø) WC	PCF nonXL	p-glycoprotein	0.87824	0.481694	1.09477	1.80137	0.665434	0.631214	1.96965	0.790294	3.12409	0.936371	7.61908	13.4463	0.361428	0.503537	0.523639	0.518088	0.855014	2.43673	6.65121	6.71173	8.23327	1.0457	1.22428	1.37176	0.830865	0.841944	1.46644	22.5291	2.90631	7.5504
2::LmxM.08_29.1960	6	6	40	0.000822634	30.1338	META WC	META XL	fumarate hydratase, putative	1.00453	0.364941	1.03182	0.14474	0.345972	0.74937	2.5048	1.70901	5.30184	2.38948	0.771041	0.0886541	1.44665	0.710508	1.89938	2.13692	2.09799	0.511686	3.19585	0.546262	2.27886	6.26296	5.09077	8.61474	9.6681	11.1408	16.5594	2.40094	4.38766	4.64434
2::LmxM.29.0440	2	2	9	0.000822983	18.5894	AMA(Mø) nonXL	PCF nonXL	hypothetical protein, conserved	4.03359	3.72043	6.34864	2.60222	6.02883	6.80943	0.629386	1.83394	3.73721	0.16325	2.01264	0.0448657	0.326307	0.53956	0.659798	5.37154	1.83004	3.20447	7.67657	8.37121	12.3134	1.57313	2.03928	3.02333	3.74788	1.59579	4.27874	1.36293	1.93262	2.18901
2::LmxM.33.2610;2::LmxM.07.0760	7	4	29	0.000832089	32.8673	PCF WC	META nonXL	ATP-dependent DNA helicase, putative,ruvb DNA helicase-like protein, putative	0.335035	0.951335	0.718516	1.06712	0.566528	0.865698	0.767194	0.804733	1.15954	3.7962	0.266517	7.30787	2.24586	0.0502503	0.116699	0.523783	0.370892	0.202466	2.20019	1.04429	0.972118	9.82163	14.6794	11.5591	6.48922	10.3879	3.89494	4.05962	8.31177	4.46364
2::LmxM.19.0150	3	3	33	0.000857005	482.88	META WC	PCF nonXL	protein kinase, putative,mitogen-activated protein kinase, putative	2.57093	1.96363	2.66763	0.0547548	0.118554	0.258915	0.136387	0.0144549	0.261492	0.107318	0	0.0497988	0	0.0784116	0	0.0898948	0	0.10511	0.599321	0.800491	1.24275	9.56515	7.52716	14.2897	10.2741	14.6884	12.9009	6.0941	6.46031	7.08037
2::LmxM.36.0340	4	4	40	0.000872204	30.8	PCF XL	PCF nonXL	nuclear protein family a (nop10p), putative	10.2396	6.47572	9.34057	1.40815	0.717807	0.406928	9.19258	0.459753	1.20389	0.948468	0.165107	1.63028	0.31249	0.229752	0.303728	2.07098	0.208647	0.273281	3.34601	2.76881	4.00382	6.91108	5.88084	7.19033	4.41351	5.03896	0.748991	4.75445	5.11553	4.23993
2::LmxM.33.0230;2::LmxM.33.0220	8	5	28	0.000873062	56.1737	AMA(LD) XL	PCF nonXL	hypothetical protein, conserved	10.8519	1.57997	1.4001	0.0738949	0.134809	0.8867	2.6775	1.53205	1.8116	5.68482	0.138119	18.258	0.0876973	0.135715	0.205275	0.320171	0.175515	0.310251	1.31752	0.816942	0.933457	7.82107	4.57962	4.99943	9.57422	5.82926	7.95081	3.43183	4.55497	1.9268
2::LmxM.15.0230	15	14	37	0.000873823	10.2575	PCF WC	META nonXL	lysyl-tRNA synthetase, putative	2.1486	1.61747	3.57703	1.38848	1.13694	1.26182	3.45548	1.10461	0.848111	1.14812	2.31694	11.0155	2.43299	0.712259	0.6869	1.55068	0.7534	0.75215	1.67285	0.949964	0.838909	9.28416	10.7885	11.2767	4.71456	7.07729	6.49323	3.68034	3.79101	1.52502
2::LmxM.10.1240	3	3	15	0.000880698	17.179	AMA(Mø) WC	PCF XL	hypothetical protein, conserved	0.473227	0.236633	0.530395	1.16767	1.14333	2.91668	7.0748	1.4482	3.32082	0.924492	2.49696	4.52441	1.96134	1.99974	3.29629	8.77485	2.28465	3.13785	1.57095	3.25096	4.08979	1.97077	1.78672	1.7802	7.80557	4.76161	3.96472	8.20066	3.19731	9.90838
2::LmxM.36.3000	3	2	9	0.000889378	Infinity	PCF XL	PCF nonXL	ATP-dependent RNA helicase, putative	17.9344	8.47424	11.158	0.361414	0	0	0.379156	4.85858	0.520283	1.69447	0	5.28031	0	0	0	0.0896939	0	0	0	0	0.314287	6.96597	4.45355	5.88615	2.52289	2.31371	25.1086	0.502678	0.852188	0.329448
2::LmxM.13.0850	2	2	12	0.000895663	263.467	META nonXL	AMA(Mø) WC	hypothetical protein, conserved	0.404832	0.395672	0.333052	9.54651	4.10077	4.9372	2.55191	4.66775	5.42593	1.36756	6.66406	0.00133487	6.28586	2.62828	4.63634	6.58193	6.06309	16.814	1.60514	6.90233	7.46761	0.0756134	0.0680838	0.08714	0.118173	0.0791826	0.0788706	0.044172	0.0561152	0.0115257
2::LmxM.24.0370	6	4	21	0.00089892	62.2196	PCF WC	PCF nonXL	aspartate aminotransferase, putative	0.859767	1.33195	0.735732	0.257524	0.951281	0.376899	3.51	0.0436869	0.190639	0.790613	0.039561	1.11805	0.0549796	0.190683	0.262947	1.72259	0.507459	3.68972	0.715026	1.5593	2.35162	11.2367	7.53119	12.8775	12.6805	12.1059	5.20761	4.71488	4.26355	8.12205
2::LmxM.08_29.2240	11	10	18	0.000904486	9.70159	PCF nonXL	AMA(Mø) WC	aminopeptidase, putative,metallo-peptidase, Clan MA(E), Family M1	4.78413	5.18256	6.32969	1.96915	4.55295	3.19691	1.39343	3.47899	1.12868	0.731855	8.89448	0.784851	7.24171	9.66767	7.95356	4.02533	8.38688	5.99628	0.754162	2.72001	1.61869	1.04026	1.26878	1.18523	1.06168	1.07192	1.01741	0.667556	0.756378	1.13884
2::LmxM.29.3150	5	4	33	0.00091039	40.9507	PCF WC	PCF nonXL	hypothetical protein, conserved	4.64153	4.86777	2.34288	1.07536	0.304213	0.239527	4.84617	1.75017	0.494059	3.40276	0.184676	0.247427	0.635475	0.00461953	0.0042623	0.574318	0.171305	0.126975	9.94739	1.44339	0.311152	8.25829	7.13221	10.9963	5.02654	7.54045	9.75301	2.49634	5.90685	5.27454
2::LmxM.07.0800	14	14	44	0.000921287	29.8732	META XL	PCF nonXL	flavoprotein subunit-like protein	1.41083	0.914487	0.92981	3.37122	8.46495	10.9674	3.15506	0.361373	0.433568	0.505487	0.216411	7.62804	0.140112	0.400088	0.223146	7.13617	2.15454	3.01757	3.06543	2.02692	2.59737	6.78775	5.16228	4.23085	5.80383	8.54906	6.84988	0.977261	1.68828	0.830848
2::LmxM.36.5180	8	6	28	0.000923662	49.4971	AMA(Mø) WC	META nonXL	aldehyde dehydrogenase, putative	0.514085	0.598658	0.497498	0.970689	0.230056	0.171011	7.92775	0.0725807	0.101805	4.2127	1.06711	5.01582	0.100463	0.340981	0.181731	0.269327	0.171142	0.132192	1.71247	0.407148	2.7193	4.30063	4.89914	10.2462	8.5344	14.6185	1.6415	6.15827	10.4823	11.7045
2::LmxM.33.4340	6	4	35	0.000924668	31.5038	META WC	PCF nonXL	20s proteasome beta 7 subunit, (putative)	0.754446	3.36931	2.94339	2.36245	0.617818	0.268006	1.45504	0.168354	1.40358	2.40202	5.60977	1.80284	1.02952	0.297069	0.100379	0.781889	0.47139	0.40626	0.968344	0.317334	0.462027	4.44579	3.93622	3.54506	4.2221	8.14879	32.5842	7.75454	4.38578	2.98633
2::LmxM.21.0820	3	3	6	0.000928194	101.275	PCF WC	PCF nonXL	hypothetical protein, conserved	0.938844	2.75877	3.62787	0.288	0.920279	0.583596	2.82407	0.351127	0.34167	0.163839	0.322732	12.8521	0.0221234	0.172333	0.12946	1.64341	0.419508	0.139576	0.665208	0.203535	0.648787	10.7586	9.42665	12.6194	9.64766	12.1542	6.5609	2.21047	4.78673	1.81858
2::LmxM.19.0440	7	6	44	0.000939297	10.4632	PCF WC	PCF XL	nucleosome assembly protein, putative	0.587599	1.27617	1.14826	0.978303	1.55109	1.89188	1.51698	0.988046	3.67807	1.48044	0.596224	1.87599	3.52138	6.00472	3.34546	2.86105	4.97976	0.380246	1.03235	1.17801	1.12576	8.81884	9.98232	12.7143	4.48067	6.29175	4.61161	3.08599	3.49783	4.51888
2::LmxM.19.0160	15	15	48	0.000944324	7.08471	PCF WC	AMA(Mø) nonXL	aminopeptidase, putative,metallo-peptidase, Clan MG, Family M24	2.54393	2.36305	3.01931	3.69799	1.17298	1.0143	2.51169	1.31435	1.31283	2.36969	1.86296	1.31158	1.38054	3.17593	2.89619	1.36612	1.62665	5.01403	1.52453	1.03929	1.22898	6.79333	9.76666	10.3109	3.25005	6.69055	4.26858	2.89312	5.51399	6.76583
2::LmxM.10.1080	3	2	13	0.00095512	648.644	AMA(LD) XL	META XL	hypothetical protein, conserved	2.87296	1.41907	3.89122	0	0.00135909	0.082803	0.192004	0.00198665	0.312257	52.2369	0.598917	1.75545	0.284666	0.0562082	0.408147	0.183041	0.141857	0.0164984	0.268672	0.00330151	0.0503781	4.67474	2.80082	7.63148	2.52234	2.86805	7.64878	3.94404	2.32939	0.802684
2::LmxM.31.1830	8	2	67	0.000960289	1610.47	META WC	AMA(Mø) WC	iron superoxide dismutase, putative	0.0693891	0.007277	0.124448	2.01475	0.221206	1.59772	3.01932	0.302482	0.016114	2.10257	0.88186	7.73154	8.25251	0.139585	0.254897	2.58265	0.811213	0.314147	0.149637	0.120668	0.0975554	21.7827	12.1153	0.082303	20.6521	3.50579	11.0284	8.74582e-05	0.021761	0
2::LmxM.08_29.0660	2	2	12	0.000961245	228.41	META WC	META XL	flagellar radial spoke protein-like, putative	0.859533	0.0821716	0.134152	0.130669	0.00224207	0.158745	2.49163	0.317422	0.579459	3.95474	0.504105	1.39807	0.0663583	0.616506	3.11182	0.407181	0.108976	0.202986	0.324405	0.112058	0.658174	7.4689	4.17701	3.11822	14.0798	11.4297	41.1078	1.36132	0.697877	0.338037
2::LmxM.11.0890	5	3	14	0.000973108	Infinity	META WC	PCF nonXL	hypothetical protein, conserved	0	0.241239	0.362284	1.4344	0.799471	0.377733	0.218331	0	0.0350933	0	0	0.182147	0	0	0	0.109272	0.164151	0.213417	0.0381455	0	0.163504	10.1121	6.40986	7.91465	16.1024	23.3192	30.4647	0.176824	1.09436	0.066643
2::LmxM.10.0219	3	2	16	0.000977446	Infinity	PCF WC	META nonXL	hypothetical protein, unknown function	1.4914	0.398724	0.576975	0.0847533	0.70597	0.505371	0.246412	0.242156	0	0.261646	0.189298	0	0.0139322	0	0	0	0	0	1.30033	0.255945	0	21.4568	22.1827	23.9818	5.66343	13.4073	0.38923	0.34444	1.22679	5.07459
2::LmxM.07.0870	18	18	41	0.000978631	54.7714	PCF XL	PCF nonXL	splicing factor ptsr1-like protein	8.68008	12.4728	16.8348	2.38934	4.46576	4.05293	4.00398	1.97916	1.76112	0.240357	0.349971	29.0759	0.265247	0.214323	0.213998	0.248821	0.362333	0.363379	0.320407	0.2681	0.308405	1.30063	1.22205	1.44275	1.14545	1.35788	1.4582	0.961312	0.856476	1.38406
2::LmxM.27.1310;2::LmxM.10.0540	13	12	36	0.000985692	18.0973	PCF WC	AMA(Mø) nonXL	arginyl-tRNA synthetase, putative	1.43152	2.32229	3.36031	1.15743	1.01924	1.61169	1.77366	0.541876	1.34075	2.34879	0.213523	6.86207	0.685	0.669948	1.56562	1.1681	0.630004	1.49214	1.00685	0.465955	0.783238	10.882	14.0803	15.8659	5.54884	6.58213	8.36744	2.01346	2.6288	1.58123
2::LmxM.07.0430	2	2	38	0.000990777	57.8072	META WC	META nonXL	maoc family dehydratase-like protein	0.29599	0.369082	1.17122	0.0565657	0.0102616	1.12082	0.629597	0.141483	0.398842	0.219575	4.34891	0.772718	1.03482	3.59279	9.35701	0.327314	0.212975	0.0899042	0.707909	1.11499	0.890594	12.9968	10.5665	1.04163	8.59252	13.5235	14.3137	3.76325	5.72535	2.61336
2::LmxM.08.0320	2	2	23	0.000996344	36.2273	AMA(Mø) WC	META XL	mitochondrial associated ribonuclease, putative	1.34134	1.28196	2.70977	0.111985	0.200821	0.600783	0.673391	0.0620114	0.725044	1.77748	0.797966	0.288214	1.29211	1.56379	0.448751	1.18913	0.193203	0.085872	1.0504	0.269933	0.964165	6.83321	5.55287	9.33913	12.1847	14.7156	0.649537	7.27681	9.32164	16.4984
2::LmxM.34.3060	14	12	28	0.0010047	10.3596	META WC	PCF nonXL	ubiquitin-activating enzyme e1, putative	8.41368	7.15381	0.913804	0.417149	1.39354	1.2231	0.273387	0.871252	1.56541	2.349	0.546789	2.24859	0.394952	0.782978	0.863875	2.92373	1.15717	2.86542	4.27387	2.76272	3.82873	6.87812	5.21243	5.54206	5.51973	7.83652	7.79606	5.18847	5.28806	3.51559
2::LmxM.09.0010	2	2	35	0.00100718	97.1004	PCF XL	AMA(Mø) XL	hypothetical protein, conserved	10.7708	8.6057	12.2488	1.24085	0.523099	1.19612	0.0105269	0.149709	0.165461	5.40461	0.108805	0.401138	1.0378	3.63532	3.07614	0.56436	0.85778	2.07916	0.560596	0.69063	0.841643	6.0655	4.02506	4.85016	5.92836	6.337	0.678385	1.62631	2.50411	13.816
2::LmxM.08_29.2100	8	5	24	0.00100763	118.818	PCF WC	META XL	hypothetical protein, conserved	5.54826	1.72785	2.52606	0.00526678	0.0761332	0.247517	12.2585	1.54168	0.0753948	0.225521	8.2087	1.96702	0.827465	0.744585	0.422506	0.108025	0.336559	0.0590541	0.25645	0.027636	0.176314	13.089	7.57337	18.4188	4.22564	7.95539	6.57955	0.835371	1.95806	1.9984
2::LmxM.07.0640	8	6	50	0.00100942	19.0084	PCF XL	AMA(Mø) WC	hypothetical protein, conserved	9.06205	8.91813	16.1451	5.27372	3.82968	1.92123	3.41951	1.7881	0.716151	0.0448841	1.20974	0.714499	7.59817	6.38082	2.35633	5.93676	5.82739	1.57359	2.07776	1.62876	1.07073	1.76526	2.21804	3.31417	0.827594	1.53583	1.0507	0.521754	0.685404	0.588119
2::LmxM.36.2270	2	2	21	0.00100976	Infinity	PCF WC	META nonXL	hypothetical protein, unknown function	1.00222	0.594756	0	1.62773	1.95903	1.89102	1.44661	0	0.857701	0	0	0.224251	1.89	19.8123	6.26417	0	0	0	2.58249	0.180771	4.86521	11.4976	7.52031	11.2683	4.47447	10.699	2.88878	1.14969	4.53648	0.767018
2::LmxM.09.1340	10	5	62	0.00101017	14.4638	META WC	PCF XL	histone H2B	0.523571	0.626895	0.587628	0.82014	2.27168	1.942	0.800367	1.46823	2.26006	15.5722	2.09501	2.0528	2.11001	1.91593	1.94065	1.44975	3.03373	2.8053	1.36271	1.83125	1.32445	3.70913	2.31857	5.83645	4.83035	5.38879	14.9202	4.25483	3.65892	6.2884
2::LmxM.26.1530	3	3	45	0.00103799	1158.41	PCF XL	META nonXL	hypothetical protein, conserved	3.90466	8.57222	74.6465	0.151291	0.0444232	0.344304	0.217588	0.0819204	0.0215468	0.0286321	0.0571035	2.25978	0.0263328	0.181524	0.165388	0.0209007	0.0445706	0.00973822	0.236695	0.169414	0.099911	0.118228	1.97236	3.49685	0.317017	0.433818	1.35822	0.40443	0.255119	0.359526
2::LmxM.08_29.1720	8	3	56	0.00104185	62.8609	META WC	PCF nonXL	histone H2A, putative	6.12662	8.74557	5.88224	0.064386	3.50489	5.15412	0.148414	0.237465	0.58242	0.298691	0.641923	0.0799607	0.0610234	0.313182	0.148046	0.332874	0.981179	0.00894928	1.31852	0.440051	0.528606	6.19052	4.49266	6.41623	7.98602	8.09682	16.7464	3.29425	5.41804	5.75997
2::LmxM.18.0990;2::LmxM.34.5210	8	7	30	0.00106368	238.168	AMA(LD) XL	PCF nonXL	UTP-glucose-1-phosphate uridylyltransferase 2, putative	0.944583	0.808888	1.08716	0.312192	0.240913	0.280123	14.5596	0.107987	0.225028	0.225329	1.75824	24.1239	0.0207172	0.0400433	0.0488575	0.615453	0.170453	0.293199	1.08693	0.373188	1.07264	5.3189	4.48319	5.52519	5.88867	8.65889	11.2575	2.59568	4.69424	3.18222
2::LmxM.30.1640;2::LmxM.30.1630	23	21	70	0.00106481	9.11248	AMA(Mø) WC	META XL	thiolase protein-like protein	1.0329	0.884209	8.89579	0.985695	1.09218	0.88902	1.40511	0.810461	1.26485	1.70894	0.29675	1.61173	0.864674	1.29596	1.33432	1.8551	0.840499	0.709558	3.04122	1.54525	1.77983	5.26531	3.38188	5.8176	7.50498	8.35862	8.49173	4.07765	6.20423	16.7539
2::LmxM.01.0490	16	8	29	0.00107519	12.1989	PCF WC	AMA(Mø) nonXL	long-chain-fatty-acid-CoA ligase, putative	1.2895	3.74196	5.97962	0.539793	1.81893	2.03249	0.336271	1.33767	0.912873	1.98266	1.18369	3.19983	3.00221	5.29068	2.42777	0.987154	2.05136	2.64511	0.69609	0.7663	0.727017	7.1101	7.80784	11.7905	5.88302	8.39308	2.11764	1.94277	4.20445	7.80163
2::LmxM.16.0230	7	6	60	0.00110775	4.95883	PCF WC	META XL	protein tyrosine phosphatase-like protein	4.67858	4.88364	3.29486	1.1599	1.65608	1.66983	3.62776	2.15237	2.25452	3.06235	1.24837	5.0269	1.20556	2.18852	2.09624	1.94209	3.04375	5.95979	1.63337	2.39673	2.17184	6.20936	6.78625	9.24873	3.50565	5.61849	6.21182	1.54882	2.4516	1.0662
2::LmxM.36.2950	22	20	65	0.00111516	4.74238	META WC	PCF nonXL	succinyl-CoA ligase [GDP-forming] beta-chain, putative	1.70843	1.76801	2.01856	2.03485	3.38169	2.83809	1.98855	1.47146	1.77998	0.840458	0.691632	4.44519	0.812131	1.78011	2.07389	6.29331	3.03733	3.50406	2.62403	2.17026	2.46067	4.28286	4.6161	6.57973	5.44032	7.88809	8.80015	3.30957	4.84113	4.51935
2::LmxM.13.1660	16	13	41	0.00111801	4.46422	PCF WC	PCF XL	chaperonin TCP20, putative	1.19885	1.02096	2.18668	1.87969	1.73318	1.79844	4.21554	3.5878	2.49111	2.49749	3.36776	6.97181	2.66994	0.911827	2.2084	4.95371	1.67279	2.3935	2.87999	2.03019	2.55456	7.62281	5.617	6.43173	4.91489	4.95654	6.33307	2.95734	3.6592	2.28321
2::LmxM.13.1050	7	4	49	0.00111908	13.9763	AMA(Mø) WC	PCF XL	hypothetical protein, conserved	0.359464	0.359065	0.730596	4.89592	2.74203	2.03959	3.58227	2.32119	3.75733	2.78399	3.77302	9.99403	2.86026	2.10285	1.81219	2.17674	3.21176	5.83275	1.55216	2.56574	3.41601	1.59492	1.07208	1.56245	3.81712	4.02707	4.80404	3.24323	1.8191	15.191
2::LmxM.33.0650	2	2	27	0.00113073	326.766	PCF XL	PCF nonXL	proteasome regulatory non-ATP-ase subunit 11, putative,19S proteasome regulatory subunit, Metallo- peptidase, Clan MP, Family M67	4.56259	2.76968	19.7168	2.43683	3.93744	1.89788	2.19116	0.46074	0.431662	0.11362	0.00109795	6.24078	0	0.082778	0	0.545535	0.150275	0.215205	1.96382	0.150718	0.232194	6.53831	6.34935	10.8337	8.73339	10.1768	1.28201	2.16596	3.0803	2.73936
2::LmxM.11.0870;2::LmxM.29.3010	4	3	2	0.00114103	136.255	META nonXL	AMA(Mø) WC	kinesin, putative	6.65084	4.55195	3.25964	6.32778	4.85424	4.11013	3.24867	3.83632	0.90914	0.00286564	13.2495	0.0032816	6.51748	9.00141	4.30286	4.42913	8.41232	9.81566	0.998092	3.59093	1.22144	0.0757757	0.0736422	0.0759167	0.0975481	0.104279	0.112848	0.0106534	0.00567836	0.149953
2::LmxM.08_29.0680	6	5	29	0.00114144	47.9254	PCF XL	AMA(Mø) WC	RNA-binding protein, putative	14.0867	9.4967	40.9545	5.8617	1.97607	0.473918	1.7698	3.40398	2.40677	3.3351	0.225919	0.575209	1.46353	0.692351	0.677772	1.62602	0.20129	0.195299	0.416431	0.707743	0.495349	0.85857	1.50699	1.34914	0.578172	1.10526	2.21306	0.479919	0.557273	0.309441
2::LmxM.19.0320	3	2	8	0.00114286	29.4225	PCF WC	PCF nonXL	intraflagellar transport protein component, putative	0.532809	3.41602	3.7002	0.691472	0.492617	0.735557	1.39467	2.15257	1.37461	2.198	1.79658	1.41697	0.0127762	0.244339	0.814819	0.635304	0.179341	0.446074	1.237	1.15936	3.09897	12.5105	3.43743	15.5911	12.7373	11.6618	1.63218	5.38167	6.16614	3.15182
2::LmxM.30.2960	6	5	23	0.00115214	20.7767	META WC	PCF nonXL	serine/threonine-protein kinase, putative,protein kinase, putative	1.34851	1.67682	1.45628	1.24002	1.38321	1.32042	1.79511	0.632704	0.95642	2.46027	0.0947302	1.54347	0.237013	0.410624	0.874842	3.42435	0.58411	1.31082	5.22153	2.64414	2.73344	9.41733	6.48019	7.10631	12.5859	12.56	6.48619	6.87999	3.32531	1.80995
2::LmxM.04.1050;2::LmxM.04.1040	5	4	41	0.00115335	18.8443	PCF WC	AMA(Mø) XL	acyltransferase-like protein, copy 2	3.20952	2.66561	3.66916	4.27114	0.345172	1.50328	0.831338	0.461277	0.29265	2.58036	1.04711	1.1499	1.10988	1.36594	1.60119	0.933147	0.892664	0.0430494	2.03861	1.12676	0.975958	6.53384	8.76089	14.5784	4.15646	6.82065	1.66507	4.91237	9.64046	10.8181
2::LmxM.14.0130	7	5	34	0.00115524	30.9148	PCF WC	PCF XL	nucleoside hydrolase-like protein	0.577316	0.549722	0.123556	1.50251	1.22933	0.462899	1.07292	0.842315	0.277334	0.379754	0.229186	5.97182	1.49822	1.39787	0.290393	1.06689	2.22513	1.38713	0.833504	0.776533	0.574817	14.8977	11.0218	12.7424	9.83241	10.1162	7.46024	3.79485	6.24951	0.6158
2::LmxM.01.0335	2	2	18	0.00116384	23.7196	META XL	AMA(LD) XL	hypothetical protein, conserved	0.212145	1.11182	0.116852	15.2006	3.45309	2.86612	10.057	3.39927	4.02131	0.219572	0.500814	0.186874	2.38607	0.388195	7.79907	4.82644	4.44621	4.24108	3.33017	5.29751	7.73087	1.34077	1.09379	2.08473	3.52447	2.70152	0.811377	2.02863	3.6929	0.930738
2::LmxM.36.6380	5	3	20	0.00116726	79.9538	AMA(Mø) nonXL	AMA(Mø) XL	hypothetical protein, conserved,rib72 protein-like protein	0.568538	0.418824	0.0436249	0.0588397	0.467838	0.229143	0.00369313	0.136178	0.550025	10.1521	1.49414	6.6397	0.741024	1.47871	0.764613	1.16179	0.186752	0.0660451	36.5643	9.52479	9.07079	1.7134	1.3646	0.875988	2.65337	4.64522	2.46188	2.44082	0.427435	3.0958
2::LmxM.29.3190	5	4	19	0.00118065	15.0211	PCF WC	PCF nonXL	3-hydroxy-3-methylglutaryl-CoA reductase, putative	5.75813	6.63613	5.82051	1.35262	2.17279	1.80571	0.450699	0.990099	2.70789	1.4935	0.654611	7.00855	0.168517	0.295285	1.10645	2.41998	0.76196	2.75937	0.786782	1.47415	2.10846	5.72923	7.97051	9.88725	4.65322	6.72804	2.2526	3.56077	5.13125	5.35493
2::LmxM.32.1750	4	2	42	0.00120309	48.9367	META WC	PCF XL	macrophage migration inhibitory factor-like protein	0.125301	0.500907	0.492483	0.0606119	0.610132	0.7222	4.34817	0.0946717	0.370517	1.74249	0.071084	0.530051	0.426992	0.179644	1.25583	0.366631	0.426357	0.953268	0.954889	0.651545	1.12725	5.59178	3.34623	6.87353	13.67	16.0469	25.0282	2.99217	6.78209	3.65809
2::LmxM.28.2170	7	7	27	0.0012183	7.64749	PCF WC	AMA(Mø) XL	hypothetical protein, conserved	2.05477	1.59732	2.71091	1.34468	2.40237	3.02379	0.907527	0.60674	1.961	3.15776	2.1803	4.15342	3.11447	1.25208	1.44577	7.4022	1.08167	3.21889	1.39394	1.36321	1.53109	7.46299	8.23817	10.876	2.7355	3.66078	5.45246	4.59392	4.49737	4.57894
2::LmxM.21.1700	10	9	59	0.0012212	20.4975	META WC	PCF nonXL	proteasome alpha 2 subunit, putative	1.48345	1.48756	1.61744	2.30568	0.792969	1.28408	2.07694	1.41497	0.881811	1.33242	0.257293	12.272	0.503881	0.427406	0.413614	0.986414	0.406055	0.821462	3.29462	1.24266	0.939903	6.83687	5.61923	9.43836	7.71763	9.71388	10.1356	4.70713	5.91818	3.67046
2::LmxM.21.0340	18	18	54	0.00122368	8.6177	PCF WC	PCF nonXL	mitochondrial processing peptidase alpha subunit, putative,metallo-peptidase, Clan ME, Family M16	1.65452	2.68058	3.52764	2.82902	0.620685	0.476984	4.03049	0.802332	0.714184	4.43361	1.46024	9.51253	1.86488	0.388303	0.559761	2.05891	0.518218	0.768429	1.14908	1.07015	0.929917	7.58922	7.23007	9.42182	8.40956	8.50226	5.40739	2.60004	4.13744	4.65173
2::LmxM.17.0280	2	2	31	0.00122574	733.219	AMA(Mø) WC	PCF nonXL	histone H2A, putative	0.301413	0.364644	0.281452	0.0976414	1.24638	1.59652	3.59961	0.209905	0.93836	4.44636	0	0.0359571	0	0	0.0453625	0	0.0924124	0	8.65221	3.33129	5.84505	6.35913	3.62873	5.63781	9.51718	8.30936	2.20257	16.742	6.38747	10.1312
2::LmxM.22.1110;2::LmxM.24.1830	6	2	1	0.00122588	74.3874	PCF nonXL	PCF XL	dynein heavy chain, cytosolic, putative	0.201799	0.148549	0.114569	4.53259	2.3126	4.4805	0.73356	4.50161	1.39323	0.163554	4.74849	0.0184718	3.87108	17.0372	13.6757	3.47099	4.28504	21.0305	1.6011	3.95622	3.06416	0.595287	0.546708	0.541135	0.355277	0.506845	0.339489	0.766752	0.723992	0.283061
2::LmxM.24.0140	7	7	33	0.00122665	9.38614	PCF WC	AMA(Mø) XL	ankyrin/TPR repeat protein	4.24085	3.26768	2.20189	1.18273	3.14534	1.63163	0.194989	0.343454	2.59537	7.56622	1.05926	2.8626	0.730183	1.0461	1.78856	3.7742	1.79897	3.6303	0.950529	0.836007	1.91468	9.9244	8.67938	10.8107	4.85618	6.65438	8.12544	1.12418	2.06997	0.993846
2::LmxM.21.0760	11	11	42	0.00122793	97.0146	META WC	AMA(Mø) XL	proteasome regulatory non-ATP-ase subunit 5, putative,19S proteasome regulatory subunit	1.37275	0.41427	0.916228	0.0679443	0.242364	0.248063	0.109946	0.179953	0.0854752	7.90891	0.018806	2.72297	1.65702	0.281225	0.186856	0.713953	0.0914245	0.275703	1.10855	0.275025	0.298669	10.0161	6.57182	12.8045	10.0259	9.80993	16.5809	4.75207	5.80998	4.45265
2::LmxM.34.3900	2	2	8	0.00123701	3156.59	AMA(Mø) XL	META nonXL	hypothetical protein, conserved	0.31175	2.76878	1.74734	0.0880639	0.110841	0.154396	0.682086	24.4579	13.1738	5.86303	0	0.193964	0	0.0216605	0.0570955	0.0121377	0	0	6.76504	5.18733	6.48504	4.73265	4.97858	7.10713	2.20585	4.49414	0.281992	2.7436	0.828427	4.54734
2::LmxM.29.1420	2	2	15	0.0012478	Infinity	PCF WC	META XL	ama1 protein, putative	2.53304	1.42748	1.27315	0	0	0	0	0.0480703	0.046866	0.663655	0	0	0	0.193454	0	0	0	0.0343314	0.0491087	0	0.0518107	13.855	14.2459	20.1328	10.7481	12.4775	0.0489842	3.36972	12.2783	6.52269
2::LmxM.36.0620	2	2	58	0.00126237	13.2304	AMA(Mø) XL	AMA(LD) XL	hypothetical protein, conserved	0.94467	1.10121	15.8809	0.724204	0.720533	1.28612	13.1164	8.61866	5.21421	0.59815	1.32617	0.112601	0.774515	0.900744	1.18934	1.42828	0.277713	0.429669	3.40985	2.82592	3.7305	3.36377	2.87051	3.37916	4.55003	4.33797	5.63369	4.62154	2.80641	3.82652
2::LmxM.25.1460	2	2	12	0.00126715	171.28	META nonXL	AMA(Mø) WC	hypothetical protein, conserved	1.06964	0.0868709	0.0222267	14.9279	2.32325	3.12916	1.77263	3.64971	2.14925	0.0916577	6.33508	0.08521	16.7472	1.54543	1.46484	20.1984	5.34845	8.96382	3.12628	3.42218	1.42374	0.101124	0.0829521	0.0370759	0.103398	0.0506281	1.54041	0.0903968	0.109018	0.0020723
2::LmxM.15.1010;2::LmxM.08_29.0900	61	53	60	0.00127235	4.7463	AMA(Mø) WC	AMA(Mø) XL	glutamate dehydrogenase	4.53459	5.98713	2.86636	2.13091	3.89388	2.92024	1.77518	0.667857	0.792357	1.89485	0.569409	2.90503	0.890413	0.994465	1.44242	8.47728	1.96415	3.84093	2.30771	1.51004	1.75712	3.84992	5.45151	5.88611	4.31686	6.06542	4.95172	7.13516	5.8429	2.37809
2::LmxM.14.0660	7	7	27	0.00131299	10.6233	PCF nonXL	META WC	fatty acid elongase, putative	2.23317	1.62525	1.78219	2.13998	2.67965	3.19418	4.74569	6.32288	5.67029	0.457798	6.39489	0.578016	3.89499	10.4727	9.84274	2.09081	3.29081	14.6496	2.4707	4.29869	3.45144	0.869974	0.965659	1.28966	0.612274	0.764043	0.902667	0.484231	1.04596	0.779092
2::LmxM.08_29.0020	11	8	23	0.00131455	20.4583	AMA(LD) XL	AMA(Mø) nonXL	transcription factor-like protein	0.611447	0.445959	2.48711	3.21375	0.621636	2.04277	5.7754	0.680702	0.675557	14.9019	11.6421	3.08879	1.00139	0.974969	0.359641	3.02651	0.893689	1.75239	0.801885	0.427226	0.219333	5.6108	6.67043	8.42059	3.65434	5.26006	2.2409	3.01279	4.55305	4.9329
2::LmxM.32.2440	27	24	62	0.00132544	13.5221	PCF nonXL	PCF WC	hypothetical protein, conserved	1.57497	0.519925	0.486681	5.87577	2.93081	3.42787	0.424812	4.72213	0.973955	0.396269	4.77259	0.802295	13.3519	13.66	5.55235	6.73746	4.59608	15.0488	0.816624	2.89242	1.51958	1.14582	0.511695	0.750704	1.30085	1.07189	1.422	0.998924	0.738315	0.976575
2::LmxM.20.1670	3	2	17	0.00132565	Infinity	PCF WC	AMA(LD) XL	ribosome biogenesis protein, putative	5.46304	14.1547	1.51432	0	0.708775	0.354847	0.27657	0	0.281698	0	0	0	0	0.0438765	0	0.0594568	0.162459	0	0	0.0436856	0.144138	14.4411	17.0078	22.0531	6.62194	11.3171	1.93009	0.780571	1.50295	1.13786
2::LmxM.26.1710	10	9	60	0.00133499	23.7299	AMA(Mø) WC	PCF nonXL	cytochrome c oxidase subunit V, putative	3.72433	3.73403	3.35133	2.94931	0.752451	0.286505	2.66519	0.747263	0.363903	2.22813	0.606064	11.8249	0.370513	0.390594	0.370563	0.965184	0.72208	0.893105	0.943034	0.715523	0.62844	6.25849	4.65305	7.44501	5.10589	5.37758	5.07308	3.65365	3.33477	19.866
2::LmxM.36.4230;2::LmxM.12.0040;2::LmxM.20.0640	22	17	36	0.00133625	7.23218	META WC	AMA(Mø) XL	hypothetical protein, conserved	1.81288	3.8312	5.37932	1.39503	3.28248	2.76447	1.30539	1.28314	1.28793	8.12747	1.22554	1.24553	0.871657	2.31563	1.77406	5.28192	2.91767	3.47997	1.50734	1.713	1.62577	4.88713	4.518	3.88107	9.6284	7.90484	10.502	1.74318	1.22892	1.27902
2::LmxM.23.1000	3	3	28	0.00133759	5.34569	META WC	PCF nonXL	hypothetical protein, unknown function	3.20597	2.2724	3.91275	0.947282	2.11741	1.85685	2.16784	5.06364	3.21929	0.942941	2.69437	3.1921	2.02764	0.501754	1.4555	3.07103	1.1437	1.2643	2.41542	2.40255	1.73435	7.51977	5.28051	6.17433	8.03516	5.30194	7.96491	2.6959	3.98873	5.42967
2::LmxM.34.2050	8	4	46	0.00134892	36.7063	PCF WC	AMA(LD) XL	60S ribosomal protein L32	4.23522	2.93	4.34828	1.5332	2.39485	2.69247	0.455603	0.310472	0.782839	0.72801	0.53283	0.0216625	1.61976	2.505	3.46362	0.832762	1.78164	0.825667	1.04345	0.65711	0.968908	13.9267	17.0271	16.1222	3.50064	4.78278	0.274897	1.37026	6.4241	1.908
2::LmxM.20.0670	9	8	43	0.00135694	223.158	PCF XL	AMA(Mø) nonXL	hypothetical protein, conserved	35.2176	25.3658	20.8181	0.649023	1.05906	1.00965	0.442692	0.187228	0.222777	0.683557	2.93987	0.0300513	0.131504	0.141204	0.448641	0.0914484	0.0316614	3.61705	0.140546	0.0442865	0.179938	1.02594	0.635633	0.871323	1.09025	0.984789	1.13966	0.326294	0.232906	0.241536
2::LmxM.18.0890	5	4	36	0.00137115	6.55984	PCF nonXL	AMA(LD) XL	rab7 GTP binding protein, putative	0.737163	1.7709	1.3598	6.01658	3.77976	3.71734	0.982401	3.12435	2.19556	0.883412	0.605095	1.655	9.1245	4.65661	6.83981	6.17052	10.255	3.02602	1.41499	3.66914	1.83145	2.46845	2.03282	4.36385	2.36939	3.44827	2.14416	1.89365	2.23714	5.22684
2::LmxM.07.1050	6	4	8	0.00137815	103.177	PCF WC	PCF nonXL	cation-transporting ATPase, putative	2.99753	4.42583	6.74496	0.539437	3.48429	1.53229	1.42643	0.345349	3.5437	0.769225	1.56251	0.158067	0.0366508	0.102844	0.205549	9.74396	1.09555	0.448544	2.25719	0.231265	1.18655	9.31948	9.81737	16.4638	3.04274	5.91042	1.31885	1.76587	3.88647	5.6373
2::LmxM.12.0210	5	3	36	0.00137885	18.4861	PCF XL	META XL	proteasome regulatory ATPase subunittcc1l8.3, putative	6.57778	6.27866	15.96	0.289327	0.456826	0.812663	2.90324	0.519482	0.34516	9.82213	0.625922	0.744663	4.36876	2.41933	4.73905	1.21737	2.70793	0.729493	0.378388	0.746299	0.774318	3.76513	6.83387	4.29103	3.72641	4.25848	9.62558	1.25796	1.93564	0.889112
2::LmxM.27.1250	4	4	39	0.00139225	11.3323	AMA(LD) XL	PCF XL	hypothetical protein, conserved	0.567993	0.590677	0.569444	1.0891	1.43718	0.451884	10.5086	5.98065	2.50776	3.76694	3.60009	12.2165	1.2267	3.32864	1.6726	2.26914	1.5874	1.76022	1.88068	2.35098	1.92835	5.17675	5.68383	8.33709	3.9545	4.85431	1.30744	0.79122	2.19408	6.40923
2::LmxM.19.0190	10	8	58	0.00140436	17.3827	PCF XL	PCF nonXL	hypothetical protein, conserved	5.95859	6.15646	10.7195	9.87018	0.703922	0.969321	1.94528	0.429707	1.53159	9.80815	1.24372	3.2919	0.44887	0.461789	0.402978	0.876929	1.71671	0.953023	0.561423	0.958093	0.769885	6.68903	6.34174	8.53895	4.28019	5.35617	2.70409	1.23101	4.18891	0.89193
2::LmxM.22.0260	3	3	22	0.00140574	17.4184	PCF WC	PCF nonXL	hypothetical protein, conserved	5.12915	7.34897	10.7682	1.62214	2.04311	1.2939	4.89514	2.15207	2.80078	0.250448	0.0861664	3.73822	0.602419	0.235593	0.497918	2.77802	3.8618	0.998779	1.09543	2.06172	0.608555	5.19562	7.7077	10.3664	2.96963	6.54857	2.31436	2.61247	2.89518	4.52149
2::LmxM.28.2080	6	4	21	0.0014135	44.4407	PCF XL	AMA(Mø) nonXL	mitochondrial DEAD box protein, putative	15.5017	16.015	27.3868	1.22476	5.19221	3.72731	0.594107	0.557241	0.296414	0.274198	0.496761	4.95692	0.0350971	0.115706	1.51318	4.64067	0.513542	1.29915	0.603099	0.474747	0.247593	1.9041	2.63074	3.02351	0.942874	1.25539	0.55328	1.36728	2.11527	0.541391
2::LmxM.08_29.0030	4	4	23	0.00142524	381.692	PCF XL	PCF nonXL	ribosomal protein L3-like protein	15.1444	16.4166	29.3688	1.10808	5.25968	4.55745	4.53141	1.77273	1.89145	0.258519	0.423453	2.42165	0	0.0857246	0.0739063	0.142217	0.169921	2.04534	0.295067	0.354653	0.413003	0.649736	1.38456	1.07854	0.963656	1.10145	2.09469	3.036	2.22875	0.728593
2::LmxM.15.0540	12	12	30	0.00147196	22.4569	META WC	META nonXL	hypothetical protein, conserved	2.92739	3.78106	4.39669	1.88016	0.510998	0.278381	0.879464	0.190238	0.818441	0.718077	0.361068	3.67943	0.693481	0.218741	1.23694	0.908548	0.427311	0.341332	1.09742	0.582177	0.973508	6.7571	3.46886	4.39304	12.2746	13.8388	11.551	1.20246	1.05996	18.5533
2::LmxM.29.0460;2::LmxM.21.0895	23	20	53	0.00147731	8.5075	PCF WC	PCF nonXL	aspartyl-tRNA synthetase, putative	2.1294	2.1252	4.53591	1.47427	1.66156	1.16513	2.75568	0.712506	0.901278	5.68865	0.714643	5.3507	0.721257	0.843688	1.15133	3.68233	0.910106	1.3195	2.52714	1.68912	1.34424	7.84952	6.58665	8.67256	5.53542	7.26782	8.4636	4.16075	4.84385	3.21621
2::LmxM.20.0810;2::LmxM.26.2650	8	2	19	0.00148339	52.5185	PCF WC	PCF nonXL	vesicle-fusing ATPase, putative,N-ethylmaleimide-sensitive factor, putative	0.332352	0.376113	0.645452	0.394837	2.04392	0.433685	1.2477	0.722921	1.55373	2.2527	0.693035	3.60462	0.23391	0.243193	0.1071	3.76913	0.0180457	1.43265	1.75923	1.48976	1.71838	10.6954	7.91953	12.0665	9.01179	9.04275	9.83831	4.24537	6.39643	5.71145
2::LmxM.29.1250	8	7	35	0.00150575	10.3837	AMA(LD) XL	PCF WC	Pyridoxal kinase, putative	1.00395	0.923271	2.76836	2.79067	2.72496	4.06419	3.57796	2.29788	1.63807	17.2111	14.6903	5.41794	5.11726	1.15457	4.58776	3.28435	0.839648	1.78794	2.63312	3.03647	3.39921	1.21206	0.96838	1.41359	1.48764	1.70401	1.59032	1.7186	2.12466	2.83169
2::LmxM.20.1690	3	2	16	0.00152768	13.2487	PCF WC	AMA(Mø) XL	soluble n-ethylmaleimide sensitive factor, putative	0.491509	0.627597	1.89517	2.08097	0.76019	1.57847	0.623422	0.709	1.0937	2.43908	0.288209	0.389847	0.638352	1.49724	3.24258	3.74097	1.02774	3.51979	1.09917	2.80447	2.53389	10.0701	10.1312	11.9415	8.59922	7.4453	1.75167	3.58647	9.47966	3.91348
2::LmxM.30.1570	4	4	43	0.00152914	30.2407	PCF XL	AMA(Mø) XL	cytochrome c oxidase VIII (COX VIII), putative	25.0495	16.0885	3.48758	1.18056	0.211289	0.737827	0.142209	0.525691	0.807781	1.25266	0.273399	2.35661	1.80509	0.41435	1.92454	1.49161	0.719315	1.43619	0.510094	1.04399	0.945419	7.8262	2.39691	2.5539	4.83332	3.59342	3.05598	5.01201	1.43592	6.88812
2::LmxM.33.0820	18	13	69	0.00155066	12.3698	PCF WC	META XL	elongation factor 1-beta	2.16941	2.26342	3.8764	1.01239	1.017	0.532625	1.59662	1.43174	0.852462	0.979626	3.39068	3.24493	3.32253	0.354048	2.14827	2.49605	0.177637	0.7185	1.71266	1.42869	0.508569	11.2144	7.81918	12.6579	7.62123	8.09277	8.36637	3.55088	3.72751	1.71546
2::LmxM.36.6060;2::LmxM.03.0090	11	10	37	0.00158244	6.23837	PCF XL	PCF nonXL	hypothetical protein, conserved	7.43026	5.53422	8.29461	1.43318	2.57848	1.8155	3.70683	2.21009	1.51196	1.04723	1.69548	4.79445	1.12565	1.39622	0.885925	3.11546	1.006	2.11792	4.07225	1.66559	1.43607	6.7077	5.73731	6.81049	3.59944	4.5366	3.59181	5.31484	2.39541	2.43304
2::LmxM.36.1940	14	13	32	0.00159175	13.146	META XL	PCF nonXL	nucleoside transporter 1, putative	3.02672	1.87477	1.69666	5.0213	8.50432	7.45394	4.27061	2.33439	4.97084	0.509299	7.12636	11.9984	0.325429	0.528061	0.742394	2.21451	2.21717	1.84194	1.20601	1.20073	1.13533	1.55743	2.12946	2.78768	5.033	8.42901	6.19207	0.849905	1.10116	1.72114
2::LmxM.05.1040	10	10	42	0.00159792	9.8666	AMA(Mø) WC	META XL	stomatin-like protein	1.05867	0.937993	6.92786	0.682608	0.492545	1.00406	1.49658	0.673699	2.58149	6.3931	0.717157	1.74531	0.883197	0.68389	2.32121	0.963118	1.01666	0.665191	2.93948	2.35878	1.87887	5.74557	5.5873	7.55006	6.72365	8.14847	6.32206	3.95892	4.76362	12.7789
2::LmxM.26.0650	2	2	6	0.00161023	Infinity	META WC	AMA(LD) XL	hypothetical protein, conserved	0.0669768	0.0397494	0.0172877	0.000411127	0.431864	0.21897	0.0351739	0.00815822	0	0	0	0	0	0.338588	3.31866	1.05664	0.247745	0.47894	0.193343	0	0.002101	15.8282	5.80894	8.16257	29.5586	33.4592	0.498855	0.103308	0.0915514	0.0341982
2::LmxM.21.0540	10	9	37	0.00161894	13.8235	PCF WC	PCF nonXL	la RNA binding protein, putative	5.13582	2.88518	4.19712	0.634009	0.551884	1.82117	4.05225	1.30303	1.33223	1.87155	0.624085	10.4537	1.02256	0.192358	0.28998	0.715363	1.23528	0.450878	3.40968	3.72255	4.72213	5.20808	7.07084	8.52406	2.94244	3.99999	3.38743	2.54783	2.8765	12.82
2::LmxM.21.0810	10	10	25	0.00163154	11.164	PCF WC	PCF nonXL	methionyl-tRNA synthetase, putative	5.2683	9.09262	4.35481	5.33061	4.70262	2.11112	5.65644	1.30479	0.828247	0.626749	0.273095	2.66777	0.661407	0.586694	0.791178	4.86597	1.25963	1.75341	2.23123	1.08144	1.17852	6.95697	6.36404	9.44541	4.45639	6.31535	2.78122	2.01511	3.16574	1.87313
2::LmxM.32.0830	13	12	40	0.00164032	13.9759	META WC	PCF XL	2,4-dienoyl-coa reductase fadh1, putative	0.142113	0.0894849	2.03076	3.65112	0.952538	2.77048	0.989265	0.68771	1.43365	0.957137	4.32407	3.36942	2.31345	0.362158	1.1329	2.63794	1.01995	0.992033	2.3571	1.5728	2.39422	5.49167	2.39733	5.56038	10.2266	10.6355	10.7562	3.37588	7.24014	8.13598
2::LmxM.19.0760	2	2	15	0.00164046	143.968	AMA(Mø) XL	PCF nonXL	transporter, putative	0.447627	0.443171	0.366866	1.92083	4.57933	3.05034	23.8711	8.43775	10.8974	0.0426384	0.157355	10.42	0.141416	0.118802	0.039891	1.51687	0.894035	0.118601	2.87924	3.8414	1.25753	2.02965	0.581361	1.49765	4.75968	3.67538	3.30095	2.70057	3.4506	2.56198
2::LmxM.21.1555	12	12	48	0.00164121	7.50675	AMA(Mø) WC	PCF nonXL	hypothetical protein, conserved	2.7147	4.25487	3.18668	2.59111	0.876604	0.702664	4.03406	3.0085	1.13636	3.3935	3.55533	1.43075	0.980708	0.855825	0.805902	2.15964	0.946954	2.07407	3.94186	2.09893	1.64177	6.13564	4.51869	3.95273	6.39019	8.67939	4.09648	3.27994	4.09449	12.4617
2::LmxM.27.0500	30	22	12	0.00165597	4.70201	META WC	AMA(Mø) WC	calpain-like cysteine peptidase, putative,cysteine peptidase, Clan CA, family C2, putative	3.95144	4.31368	5.67841	5.08797	4.04757	3.66765	1.45624	2.23494	1.5649	2.02422	1.98074	0.731628	2.56462	3.64502	4.91734	2.51246	2.43298	9.67576	2.04507	2.42544	3.00562	1.03715	0.735811	3.05238	6.72867	5.33137	8.72949	1.80704	0.980839	1.63354
2::LmxM.14.0190	13	12	74	0.00165749	18.4141	PCF WC	META XL	hypothetical protein, conserved	1.86828	1.4777	1.34807	0.4253	0.43358	0.434828	3.52412	0.550034	0.740647	1.76647	0.438135	18.2795	0.738719	1.65486	0.800685	1.09918	1.21511	1.12406	1.10634	1.01719	0.910953	8.36434	5.74383	9.71425	6.20952	6.53021	10.8874	5.28309	3.27471	3.0389
2::LmxM.29.0120	11	10	24	0.00166691	16.9866	META XL	AMA(Mø) XL	alkyl dihydroxyacetonephosphate synthase	0.799869	1.25728	1.18784	2.09134	8.46263	13.4221	0.878034	0.343934	0.189499	0.575397	0.0584327	2.87524	0.67153	0.497229	0.597902	10.671	2.44701	2.7128	5.60419	3.02223	6.30585	3.12635	4.34832	6.06217	4.6666	6.24561	5.85392	0.71735	3.12535	1.18304
2::LmxM.18.1370	48	45	61	0.00166817	6.03308	AMA(Mø) WC	PCF nonXL	heat shock protein, putative	1.31958	1.76989	2.17483	1.15755	1.24965	1.18983	2.44099	0.612136	0.939341	1.1889	0.853798	12.9981	1.24452	1.11486	1.08583	2.1382	1.21773	1.94995	1.77319	1.45831	1.77597	5.21801	6.3327	8.2806	4.53922	6.12435	7.06673	7.04302	8.4152	5.32698
2::LmxM.28.3030	2	2	13	0.00167432	81.4503	PCF WC	AMA(Mø) XL	unspecified product	0.178113	0.561624	1.92617	10.2196	0.116128	0.159673	0.197833	0.0509324	0.181627	0.396993	2.50252	1.57295	5.09766	1.17611	4.56086	1.32262	2.99653	0.720021	0.0773936	0.39712	0.128884	7.89854	12.2036	14.9535	3.2037	9.10507	15.3337	1.08293	1.39904	0.278602
2::LmxM.26.1900	2	2	2	0.00169205	42.8259	PCF WC	PCF nonXL	hypothetical protein, conserved	1.27676	0.82318	0.884023	0.18277	1.44509	0.900447	1.3373	2.37651	1.75315	1.73194	0.953496	0.158628	0.248256	0.340455	0.604871	1.17334	0.686373	1.36589	3.02071	2.19664	2.37468	4.63008	37.913	8.57304	4.94235	4.582	0.568449	5.78114	3.21389	3.9615
2::LmxM.34.1030	5	5	47	0.00169636	77.9218	PCF XL	META XL	hypothetical protein, unknown function	14.9718	16.7445	18.8471	0.0582878	0.0303844	0.560228	0.099776	0.0369363	0.570764	6.46156	0.0713556	3.54029	2.84781	0.156839	0.372483	1.51527	0.280063	0.122935	0.426895	0.182565	0.95169	2.53687	1.47427	2.90095	3.89584	4.51235	2.28319	3.46987	3.94102	6.13605
2::LmxM.18.0780	4	4	17	0.00171204	33.5061	AMA(LD) XL	META XL	DNA-directed RNA polymerases II, putative	2.21188	1.64335	1.33572	0.56555	0.129923	0.230283	4.88373	0.347807	2.45212	3.2662	1.66088	26.0914	0.798972	0.10553	0.201067	1.61684	0.182997	1.49088	5.06231	1.54102	1.51302	6.93795	6.80227	5.45416	5.04714	4.31482	6.35595	1.78686	2.90786	3.06152
2::LmxM.01.0460	10	8	13	0.00173845	22.9697	META WC	META nonXL	unspecified product	6.0493	5.08538	12.8522	0.074506	1.10711	2.92625	1.30601	1.07544	4.88623	0.0596007	0.0630807	2.62566	1.29732	1.80522	1.15524	0.515338	0.247754	0.288481	0.247087	0.210313	0.79615	7.89566	5.25884	10.9001	7.17741	7.419	9.55795	2.76425	3.61393	0.739203
2::LmxM.08_29.0620	4	3	6	0.00177934	Infinity	AMA(Mø) WC	PCF nonXL	ABC transporter, putative	0.0745832	0.0142543	0.147447	0.0529094	0.0154714	0.0499999	0.0220209	0	0.264501	6.59101	0	10.2984	0	0	0	0	0	0	0.0204954	0	0.0625526	2.34584	1.27966	1.96705	2.17285	2.20134	0.126978	1.12374	1.24962	69.9192
2::LmxM.25.1130	6	5	65	0.00178006	21.8735	META WC	META nonXL	cytochrome c oxidase VII, putative	7.48228	7.14791	4.69021	1.62293	0.878485	0.229356	10.0477	0.902925	0.334885	1.90078	1.91698	1.99688	2.11333	0.0949314	0.0455953	0.611431	0.366903	0.072757	0.676551	1.02712	0.267297	5.24931	4.16565	5.10643	6.18857	7.89307	8.90939	4.55913	3.16203	10.3392
2::LmxM.27.1820	7	5	5	0.00178159	55.6554	PCF WC	PCF XL	hypothetical protein, unknown function	0.156207	0.0575822	0.501272	5.9595	1.27897	2.57697	1.55338	3.27796	2.87346	0.117997	1.398	0.911702	2.43989	2.67936	5.95023	4.08909	2.58787	10.9883	1.59996	3.06494	4.63223	0.312703	17.5208	21.9635	0.222818	0.295831	0.263475	0.238729	0.304193	0.182949
2::LmxM.07.0900;2::LmxM.18.0640	6	5	28	0.00178941	6.29889	META WC	AMA(Mø) WC	serine/threonine kinase, putative,protein kinase, putative	1.89157	1.84423	2.98953	8.36794	1.96642	2.30416	1.7517	2.37032	1.78034	0.489715	0.993803	2.74556	3.27015	1.3934	3.25284	8.73567	3.8591	3.26352	2.33733	2.32675	1.69042	6.68057	5.47465	6.27901	4.8673	8.58463	5.48324	0.990665	1.56469	0.450755
2::LmxM.24.1560;2::LmxM.29.2680	13	13	38	0.00179942	27.5372	META WC	AMA(Mø) nonXL	hypothetical protein, conserved	1.16365	2.00426	2.2031	0.519834	1.94501	1.69671	0.560922	0.606354	0.871528	1.07774	0.175995	6.6729	1.05078	0.581636	0.69703	4.52138	0.98068	1.04226	0.662968	0.481807	0.676376	8.16716	2.74177	3.59448	16.1493	8.64393	25.3562	1.84359	1.83781	1.47283
2::LmxM.30.0040	2	2	2	0.00180669	18.984	AMA(Mø) nonXL	PCF nonXL	hypothetical protein, unknown function	0.818933	1.5027	1.55309	0.933264	1.13655	0.388146	5.68615	1.36817	1.20086	2.51225	7.06744	1.84491	0.669001	0.365032	0.333589	2.07447	3.53346	2.35812	5.78155	9.17819	11.0032	2.10746	3.5602	3.8321	1.65389	4.51127	1.02043	16.9655	1.41771	3.62244
2::LmxM.31.1760;2::LmxM.25.2210	9	8	25	0.00182188	62.0018	PCF nonXL	AMA(Mø) WC	hypothetical protein, conserved	0.356318	0.265969	0.58899	3.436	2.27881	6.73867	0.16673	1.73415	2.50211	0.265521	0.0788797	1.25172	22.3116	24.5632	8.14699	6.90135	7.41505	0.212236	1.7584	2.69176	1.20274	0.47521	0.418586	0.589165	0.978312	0.805108	0.979016	0.596398	0.108134	0.18289
2::LmxM.30.1010	6	4	23	0.00183748	308.586	AMA(LD) XL	PCF nonXL	hypothetical protein, conserved	9.54886	10.3759	12.6127	0.436356	0.430528	0.341188	1.85292	0.315406	0.395068	46.8111	0.449714	0.208459	0.0326115	0.00275705	0.11846	0.545284	1.06086	0.178975	0.682638	0.20576	0.480419	1.48646	1.64878	2.23162	0.80262	0.875854	0.465233	1.92745	1.97256	1.50354
2::LmxM.36.5360	4	3	30	0.00184047	578.319	AMA(Mø) WC	PCF nonXL	ubiquinone biosynthesis methyltransferase, putative	0.941552	1.08251	3.00033	0.100852	0	0.163237	0.751618	0.249402	0.712113	6.11743	0.105729	0.131503	0.0525409	0.0158166	0	0.213818	0.0858154	0.080202	2.13547	1.40728	2.60967	5.48566	4.78153	7.4534	6.97428	8.95268	6.86319	22.5705	9.42672	7.53513
2::LmxM.09.0100	17	15	41	0.00184612	4.69437	PCF WC	AMA(LD) XL	hypothetical protein, conserved,calmodulin-like protein containing EF hand domain	1.2974	2.57652	1.57277	2.52537	1.20501	1.0554	1.66414	0.986385	2.80047	0.345853	2.91499	1.43717	4.33313	1.26588	1.14166	2.2673	3.4222	2.71855	1.70512	1.45348	1.5798	7.6009	6.003	8.45029	7.10748	7.01975	6.19877	3.23377	4.93257	9.18487
2::LmxM.18.0280	3	3	15	0.00185552	414.683	PCF XL	PCF nonXL	hypothetical protein, conserved	0.184192	0.289691	35.0714	0.259708	1.10999	3.09022	0.235417	0.539877	1.50235	2.55789	0.0356214	0.0667915	0.018655	0.00541165	0.0616501	0.334768	0.0804383	0.245998	1.85956	1.1654	1.94184	6.0664	5.06868	8.89089	4.39565	5.37373	1.47699	7.1152	3.57701	7.37865
2::LmxM.36.0720	2	2	24	0.00185636	Infinity	PCF WC	META nonXL	mitogen-activated protein kinase (MPK2)	0.359462	1.23951	3.83524	0	2.23752	1.17443	0	0	0.0306145	0.748648	0	2.45939	0	0.600472	0.0294648	0	0	0	0.341076	0.0799227	0.227927	18.6019	10.6277	20.2251	12.1622	14.8366	1.5617	1.43881	6.79692	0.385383
2::LmxM.26.0830	10	8	45	0.00188163	28.074	PCF WC	PCF nonXL	asparagine synthetase a, putative,aspartate--ammonia ligase, putative	5.94868	11.8388	2.1125	0.446287	0.478368	0.65822	7.57094	0.396663	0.858209	0.626969	0.410311	2.66025	0.463321	0.15712	0.275608	0.618022	6.1302	0.395572	0.90305	0.950027	1.21703	6.42263	8.51737	10.2157	5.39198	8.16962	8.5525	1.88269	4.87842	0.85296
2::LmxM.30.0630	5	3	22	0.00189696	19367.5	PCF XL	PCF nonXL	hypothetical protein, conserved	8.32649	13.9808	40.1147	0.065228	3.25901	4.84677	0.772663	2.28701	2.20609	7.97116	0.000103306	0.112368	0	0.00134007	0.00188296	6.03898	0.320405	0.479286	0.0172089	0.111489	0.229852	2.77333	1.36587	3.36062	0.393993	0.623494	0.0468632	0.0747787	0.11289	0.105268
2::LmxM.07.1030	2	2	36	0.00192302	Infinity	PCF WC	PCF XL	peptidyl-prolyl cis-trans isomerase/rotamase, putative,PPIase, putative	0	0	0	0	0	0	0	0	0	0	0	25.8151	0	0	0	6.28954e-05	0	0	0.0938256	0	0	0.822072	12.0862	26.0217	3.25415	25.3787	0.215267	0	0.661689	5.65124
2::LmxM.29.2740	10	9	45	0.00194326	8.45763	AMA(LD) XL	AMA(Mø) nonXL	TPR domain protein, conserved	4.00854	2.70468	3.37723	0.310033	1.09497	1.97111	0.676661	1.27336	1.79062	2.64632	4.35221	19.5325	4.04457	3.11918	4.49611	1.97459	1.69647	1.61704	1.05206	0.632884	1.45199	5.38735	5.53548	7.62963	2.52108	2.62998	4.07191	1.57179	1.92353	4.90612
2::LmxM.29.0380;2::LmxM.29.1620	6	5	34	0.00195542	21.1469	META WC	AMA(Mø) XL	phosphatase 2C, putative	1.80123	4.23873	1.83111	0.788159	0.434351	0.217822	0.154874	0.766646	0.393687	4.70127	4.1307	6.31561	3.70121	0.0485588	0.0377136	3.14131	1.25614	0.197466	2.56303	1.44544	0.931599	5.40454	4.71554	5.45182	8.61181	10.1346	9.06611	5.59823	8.93971	2.98101
2::LmxM.15.1450	5	4	39	0.00195743	13.2944	PCF WC	PCF nonXL	proliferative cell nuclear antigen (PCNA), putative	2.70001	2.30476	2.35169	2.07417	0.621036	0.429313	3.48087	0.792854	0.76406	6.32484	0.400877	7.80393	0.949315	0.470498	0.653912	0.978656	0.632724	1.049	0.928245	0.906642	0.858366	8.35797	8.42183	10.7892	2.85568	4.24409	13.1556	4.52193	5.8316	4.34636
2::LmxM.16.1660;2::LmxM.31.1480	10	3	2	0.00196941	40.8337	AMA(Mø) WC	PCF nonXL	hypothetical protein, conserved	0.282022	0.308755	2.35194	3.95639	9.02339	7.16398	2.24374	0.685217	0.607165	0.679232	0.460524	2.17047	0.182727	0.214984	0.155711	6.62836	7.37803	1.65117	0.844509	0.559092	1.18139	2.49057	8.02184	2.22502	3.53511	11.8515	0.548808	1.9481	16.7552	3.89503
2::LmxM.23.0680;2::LmxM.16.1385	5	4	26	0.00196991	60.1357	AMA(Mø) XL	AMA(Mø) WC	hypothetical protein, conserved	4.04268	3.97088	6.07254	2.80537	1.06569	0.516524	29.7854	2.70845	1.91799	1.06519	1.15818	3.37617	9.05063	1.60824	0.431586	17.9924	6.13036	1.16369	0.804172	0.597733	0.72673	0.41788	0.6241	0.560775	0.325909	0.455464	0.0529407	0.116973	0.191423	0.263842
2::LmxM.21.0210	2	2	3	0.00197027	83.0692	META nonXL	AMA(Mø) WC	hypothetical protein, conserved	0.417724	0.450759	1.14572	3.45402	11.2976	8.27981	0.445692	1.03741	1.02482	0.222721	1.8444	0.27008	1.21061	1.4957	1.96586	21.6996	8.4954	5.74361	13.3311	6.31655	7.22238	0.00323175	0.600422	0.345787	0.00632189	0.484136	0.755868	0.171764	0.221272	0.0395985
2::LmxM.30.0560	6	5	30	0.00197823	7.71947	AMA(Mø) WC	PCF nonXL	mevalonate kinase, putative	1.19151	1.44134	1.3218	0.726402	2.09563	4.51328	2.94016	2.8537	4.93939	6.24928	3.23781	8.54298	1.44889	0.45708	1.46039	2.15197	1.27232	1.23278	2.03863	1.46919	1.52572	1.92989	3.02388	4.66168	2.79397	3.70086	4.79291	10.3467	12.3551	3.28475
2::LmxM.18.1420	8	8	23	0.00201516	21.3701	PCF XL	META nonXL	pumilio protein, putative	9.18675	10.9613	22.884	2.26921	3.72379	3.64718	3.9732	1.91988	1.69126	1.50595	0.465307	13.3867	1.12493	1.40352	2.04192	1.19708	0.599146	0.217426	0.959916	0.49284	0.664324	1.65924	1.92643	2.75687	1.2306	1.47601	4.33697	0.558844	0.702851	1.03652
2::LmxM.36.0530	2	2	20	0.00202462	107.532	PCF WC	PCF XL	protein phosphatase 2C-like protein	0.240953	0	0.020955	1.04546	0.295994	0.0149961	22.8394	1.08552	1.29728	1.05253	0.411722	0.735537	0.170728	0.0109906	0.200172	0.210661	0.20376	0.277068	1.68604	2.62066	2.06376	19.2399	5.53388	3.38958	11.3909	5.74075	0.294223	5.07372	9.61059	3.24226
2::LmxM.02.0740	12	11	43	0.00203212	28.7123	PCF WC	META nonXL	peptidyl dipeptidase, putative,metallo-peptidase, Clan MA(E), Family M3	1.1154	3.42166	1.01004	1.54523	1.07087	0.42743	5.87036	0.865993	1.56739	0.513154	0.585812	3.13264	1.80359	0.900859	1.19236	0.888743	0.573438	0.131271	2.8863	1.41009	1.18529	14.7656	10.5049	20.4812	5.00009	7.88792	1.4695	3.11738	3.50627	1.16927
2::LmxM.04.0450	8	8	20	0.00204849	19.0895	META WC	META nonXL	calpain-like cysteine peptidase, putative,cysteine peptidase, Clan CA, family C2, putative	1.22586	0.35315	7.38741	1.5359	0.371354	0.372854	0.874117	0.123674	1.73092	1.97053	0.298578	1.87058	1.23238	0.552319	0.698418	0.745711	0.653205	0.60465	1.51632	0.357535	0.523877	3.29767	1.94187	5.77712	8.97348	9.95997	19.3137	11.7925	9.44731	4.49704
2::LmxM.24.0320	12	12	33	0.0020717	12.0484	META WC	AMA(Mø) XL	fumarate hydratase, putative	2.03737	2.00195	2.97354	1.02781	1.73785	1.13878	0.612659	0.723891	0.932463	1.70454	0.332115	5.09538	2.85011	2.36791	0.938352	2.25158	2.15164	0.515247	3.12359	1.01245	1.65212	5.87826	6.77953	8.17091	5.9777	6.47535	14.8849	4.33016	4.7871	5.53472
2::LmxM.12.0030	10	9	39	0.00207751	11.8435	META WC	AMA(Mø) nonXL	proteasome beta-1 subunit, putative	3.94379	3.56748	3.1127	6.37365	0.356633	0.449578	1.21861	0.35345	0.361436	1.71302	2.07094	15.5747	1.61964	0.859797	1.15311	2.05762	0.653896	1.09539	0.491571	0.672167	0.728173	4.92237	4.33175	6.63143	5.6828	6.63156	10.0925	4.48781	5.80911	2.9833
2::LmxM.14.0240	2	2	44	0.00209766	44.0273	PCF WC	PCF nonXL	hypothetical protein, conserved	2.51353	2.02447	1.64968	0.860201	0.167345	0.0816724	17.5187	1.08718	0.920802	1.34923	1.28506	0.316116	0.135947	0.057873	0.411944	2.34521	0.252009	0.761592	7.54427	0.61882	0.658779	9.67708	6.00675	10.9863	8.68639	1.54387	1.55689	5.85244	6.81533	6.31454
2::LmxM.36.1340	6	6	28	0.00218526	19.693	PCF XL	AMA(Mø) nonXL	N-acetyltransferase subunit Nat1, putative	11.6735	12.3304	16.3592	2.07514	3.06466	2.75189	1.6922	1.08272	0.614077	0.253043	0.204769	2.89811	0.560497	4.7346	5.04456	0.77639	0.761571	2.4466	0.54515	0.622119	0.882343	4.47799	4.80198	3.82282	1.86712	2.35461	6.36555	2.6829	1.57824	0.675312
2::LmxM.08_29.0510	9	9	63	0.00218659	15.8629	PCF nonXL	AMA(Mø) WC	cofilin-like protein	3.13938	0.644462	0.615294	1.77673	3.90976	3.28855	1.63595	4.75865	3.56872	0.560529	0.683213	4.06897	6.5592	16.7792	11.6499	2.03877	3.64642	11.3767	2.99876	2.23407	2.26894	1.54981	0.956147	1.28895	1.79931	2.10677	1.89123	0.926861	0.912609	0.366201
2::LmxM.19.0390	12	12	48	0.00219111	25.5664	PCF XL	META nonXL	40S ribosomal protein S13, putative	11.1648	17.5685	8.98509	1.24461	2.13748	1.33971	1.39864	0.729515	0.713133	34.4136	1.36313	0.536775	1.35014	0.253938	0.255379	0.720806	0.345974	0.40853	0.753906	0.76066	0.503916	2.83518	2.52514	2.9014	0.764059	0.705944	1.33587	0.757545	0.628055	0.598597
2::LmxM.09.0840	3	3	15	0.00222173	250.048	PCF WC	AMA(Mø) XL	hypothetical protein, conserved	0.693286	1.37465	1.737	0.0986229	0.0717983	0.0436144	0.0981902	0	0.0637354	0.174484	0.556578	22.5474	0.0424531	0.288291	0.182105	0.0948898	0.0347402	0.174913	0.48711	0.162979	0.278777	11.6114	10.4773	18.4004	7.31974	9.1368	1.00553	0.572867	2.39262	9.87767
2::LmxM.29.1110	5	4	34	0.00223294	111.097	PCF XL	PCF nonXL	RNA-binding protein, putative	8.08461	8.87999	23.2992	1.49623	5.51248	4.5263	4.80625	2.15445	1.73091	0.25802	0.0551475	23.8693	0.064518	0.0723058	0.225595	0.146142	0.179858	0.406001	0.360548	0.0772018	0.286292	1.62157	1.91478	2.4481	1.7042	1.80187	1.42167	0.370727	1.27933	0.946472
2::LmxM.32.2570	5	3	18	0.00224879	34.4748	PCF WC	AMA(LD) XL	aminopeptidase, putative,metallo-peptidase, Clan MF, Family M17	5.01507	4.00641	2.50229	3.06259	0.833453	0.360465	0.204785	1.16784	3.41929	0.150691	0.138545	0.428746	2.30508	6.27444	1.46355	1.69091	10.0464	1.75252	0.110033	1.00752	1.32897	9.42139	3.57728	11.7536	7.74004	6.97524	4.15196	1.9516	3.55894	3.6004
2::LmxM.15.1040	21	3	80	0.00224903	25.7709	META WC	AMA(Mø) XL	tryparedoxin peroxidase	1.13033	1.76084	2.04882	0.453849	0.735513	1.18585	0.147336	0.755055	1.1336	0.322142	3.14607	2.95627	3.74559	3.8059	2.19705	0.784794	1.00958	1.165	0.874241	0.851258	1.11778	3.20354	3.55166	4.32782	4.88107	7.15471	40.4336	2.86304	1.33209	0.92559
2::LmxM.33.0550	2	2	11	0.00226841	1064.45	META WC	AMA(LD) XL	cysteine-leucine rich protein, putative	5.79191	4.96237	9.74299	0	2.12453	1.34583	0.0484184	0.0166815	0.240026	0	0	0.034226	0.153481	0.103829	0.138284	2.0099	0.0954815	0.622809	0.41421	0.0825869	0.635551	10.4636	8.54489	15.3134	7.07594	12.6194	16.7367	0.0447277	0.144951	0.493354
2::LmxM.26.1100	3	3	33	0.00228529	13.1778	AMA(Mø) WC	META nonXL	hypothetical protein, conserved	5.70907	6.03841	1.81233	1.68438	1.09264	0.543681	2.03226	0.2304	0.319927	2.38651	0.100216	0.594892	0.26524	2.11805	0.0345583	0.732997	0.572661	1.04849	2.17675	0.990527	0.831959	6.57418	4.36928	4.85496	6.76626	6.85418	8.24276	10.6556	5.88409	14.4828
2::LmxM.14.0705	3	3	14	0.00229514	47.3761	AMA(Mø) XL	PCF nonXL	fatty acid elongase, putative	8.21848	8.5469	11.6018	1.26888	3.33149	4.01572	7.85452	2.45603	24.4607	1.91155	0.0926379	0.00187102	0.324372	0.255731	0.153836	0.658839	0.6948	0.446567	1.24601	1.13223	2.32764	4.42237	4.44399	6.40843	0.378347	0.646693	1.47976	0.0746911	0.477116	0.668009
2::LmxM.34.0750	7	6	42	0.00231321	10.5968	AMA(Mø) WC	PCF XL	proteasome activator protein pa26, putative	0.930433	0.701203	1.19433	2.23815	1.43383	0.790716	2.0838	1.23689	0.945741	1.50243	2.35443	0.156235	1.12845	1.77089	1.63461	1.04336	2.42242	3.51828	6.7872	5.22978	5.11321	4.01825	3.50742	4.59294	4.0153	5.06031	4.64307	20.4347	4.35395	5.15772
2::LmxM.32.0310	6	4	13	0.00233567	71.4096	AMA(Mø) WC	PCF XL	ATP-binding cassette protein, putative	0.193314	0.104404	0.235019	0.450577	0.508674	0.482779	2.2441	0.17424	0.915405	0.514125	0.0379235	2.78005	1.09547	2.90589	3.21495	0.377015	2.91324	0.580864	1.11544	0.678404	3.59243	8.47877	5.50766	10.4472	3.74393	3.58563	5.07993	29.5201	3.08144	5.44109
2::LmxM.31.2980	5	4	37	0.00235918	31.5987	PCF WC	PCF nonXL	ATP binding protein-like protein	3.25724	3.34318	0.563542	0.445647	0.900982	0.913877	2.85205	0.592625	0.760336	4.56746	1.57421	0.918528	0.43651	0.754583	0.566317	0.491391	0.53433	1.07001	1.91505	0.449484	0.656626	17.2068	11.8518	26.4734	5.09697	5.28143	0.456148	0.7857	3.08122	2.20262
2::LmxM.33.0870	2	2	11	0.00237647	389.199	AMA(Mø) WC	PCF nonXL	hypothetical protein, conserved	2.83348	0.365687	4.00253	0.189643	1.93239	0.440115	2.06542	1.76861	1.02451	0.1405	0	0.066478	0.00732174	0	0.0949674	0	0.0564558	0.670048	3.96183	1.22567	0.9976	4.74762	18.2312	0.939702	4.6449	3.89691	5.88556	27.8144	9.32156	2.67486
2::LmxM.08_29.2800	5	5	24	0.00239663	23.6392	PCF WC	PCF XL	unspecified product	0.151903	0.278879	0.653895	2.38537	2.36285	2.44803	0.578564	1.80819	1.23984	4.86636	0.0604142	0.359148	4.40398	4.79733	2.79094	1.84288	5.83148	2.0107	2.0189	2.15563	1.16699	6.68407	7.59529	11.3615	6.11342	10.1907	6.69077	2.80804	3.44632	0.897617
2::LmxM.08.0410	7	6	16	0.00242689	56.7048	META WC	PCF nonXL	hypothetical protein, conserved	2.17953	4.46095	16.9609	0.0498286	0.591286	1.93747	0.488162	0.234915	0.890366	0.153114	0.0788708	6.36613	0.157924	0.294604	0.0643519	1.487	0.213603	0.554769	1.45372	0.638665	0.493741	5.87611	4.99608	7.88997	7.24577	8.50109	13.5627	2.46294	3.09338	6.62199
2::LmxM.25.1610	7	7	40	0.00246203	9.52579	PCF WC	AMA(LD) XL	hypothetical protein, conserved	1.78363	3.26027	5.35933	1.62498	1.37394	1.4873	0.793051	1.39544	2.45236	0.989665	1.50386	0.473172	1.82167	0.790026	8.36177	1.40515	1.73784	2.91184	1.1011	1.31881	1.72933	6.97376	11.8505	9.4359	3.13454	5.31046	9.80565	4.35928	2.92123	2.53413
2::LmxM.26.0030	2	2	4	0.0024632	7681.97	PCF WC	PCF nonXL	glycine dehydrogenase, putative	0.367567	4.75806	0	1.58385	0.3562	0.575179	0.206726	0.0535206	2.71476	0.00656587	0	0.715334	0.0064108	0	0	0	3.59662e-06	0.149144	0	0.00112855	0.226197	16.5025	11.3613	21.3838	15.0201	15.3571	0.991864	1.91887	5.18274	0.561061
2::LmxM.30.1500	2	2	6	0.00247398	15.2348	PCF XL	META XL	hypothetical protein, conserved	5.90357	10.2082	13.4607	1.29399	0.338	0.309117	1.1967	1.60341	8.42302	0.148731	0.246606	4.54742	0.980853	0.319821	0.719001	1.2074	2.49468	0.957581	1.98551	1.69216	0.793672	4.85701	6.72642	6.26831	4.46886	4.33244	2.26147	5.28514	4.42953	2.54074
2::LmxM.06.0730	4	4	22	0.00248269	29.6559	PCF WC	META nonXL	threonine ammonia-lyase	5.14251	3.43285	4.11326	0.368965	0.200137	0.538191	5.26516	0.249831	0.142237	1.67255	0.370025	0.0660055	0.569926	0.491022	0.575961	0.519327	0.521509	0.0158947	1.69161	0.213458	0.933523	9.27603	10.1681	11.8942	12.7368	15.7935	2.12565	4.87964	3.11247	2.91973
2::LmxM.34.0700	5	4	33	0.00261778	20.4758	META WC	PCF nonXL	vacuolar ATP synthase subunit d, putative	6.41681	5.82054	1.21951	0.61306	0.333002	0.433281	1.08189	0.565766	1.42522	5.16126	0.267382	2.19255	0.218331	0.400232	0.724535	0.363348	0.471166	2.21127	4.74919	0.848249	1.03167	11.4565	1.94202	3.19861	12.5451	4.22884	10.727	10.3527	3.90527	5.09559
2::LmxM.34.4690	5	4	34	0.00263595	328.431	META WC	META XL	hypothetical protein, conserved	2.65634	1.6104	4.09272	0	0.00613795	0.132617	1.58505	0.13362	0.161928	1.62698	2.13318	4.61973	0.0258392	2.02199	0	0.0557584	0.0627347	0.114553	1.55663	0.620838	0.174478	9.63418	7.6368	4.04431	16.775	19.6675	9.12912	4.89737	1.95454	2.86964
2::LmxM.13.0570	11	8	65	0.00276663	9.54444	PCF WC	PCF XL	40S ribosomal protein S12, putative	1.41003	0.692637	1.23108	4.88422	1.87582	1.08925	1.40449	3.02209	3.00838	1.15013	1.59543	1.68682	3.674	0.459226	0.907247	4.71333	1.87132	3.55441	3.29355	3.84775	3.18927	8.0264	13.2648	10.5275	2.22407	3.40026	6.5206	2.29018	3.34726	1.83847
2::LmxM.17.0480	2	2	12	0.0027674	351.511	PCF XL	META XL	hypothetical protein, unknown function	10.9787	14.5087	6.44786	0	0.0307876	0.0600637	2.43928	0.0974709	0.113333	0.18174	0.101951	0	11.6375	0.444683	2.6345	0.133402	0.0316408	0	0.169679	0.160434	0.608153	5.74932	3.51208	9.56173	6.09826	6.64489	7.56348	1.81993	2.94784	5.32262
2::LmxM.21.0980	7	5	9	0.00278298	20.3589	META WC	META XL	hypothetical protein, conserved	0.698827	1.09541	2.39013	0.23796	0.420288	0.898733	0.861877	2.47787	3.16473	0.316598	3.91526	4.07667	0.190186	1.21733	0.832611	1.1998	0.393737	1.52839	2.3297	0.945411	1.99298	10.6649	7.10321	8.85747	14.8047	11.7102	5.18365	7.17324	2.30494	1.01327
2::LmxM.19.0650	3	3	8	0.00279426	Infinity	AMA(LD) XL	META nonXL	hypothetical protein, conserved	0.00592253	0.0958679	4.85115	0	0	0.256155	0.253087	0	0	0	0	38.907	0	0.0542468	0	0	0	0	0	0	0	8.42881	6.15745	11.2543	6.04171	12.8423	6.99361	1.10303	2.21534	0.540077
2::LmxM.21.0850;2::LmxM.36.1850	12	11	72	0.00280352	19.349	AMA(LD) XL	PCF nonXL	xanthine phosphoribosyltransferase	2.39624	1.66588	1.6307	1.01197	1.02247	0.636575	1.33596	0.577418	1.40619	9.12123	0.714157	19.6314	0.615393	0.176442	0.731077	0.795608	0.427576	0.490167	3.00557	1.04219	1.41035	2.81089	3.48462	4.45192	11.0205	14.4652	2.31187	4.15285	5.49605	1.96157
2::LmxM.27.2020;2::LmxM.08.0900	23	16	46	0.00285978	7.22191	PCF WC	META XL	D-lactate dehydrogenase-like protein	2.62663	2.64722	4.39825	0.785218	1.08537	1.7025	2.27995	0.368753	1.31771	1.67837	1.51907	8.91093	0.559903	2.38161	2.6652	1.72247	1.47019	1.95566	1.71524	0.896239	1.30087	8.8547	7.57326	9.37655	4.63582	9.56773	6.72317	2.92901	4.5969	1.7555
2::LmxM.15.1330	2	2	10	0.00286293	24.1599	META WC	AMA(LD) XL	actin-like protein, putative	8.90152	4.33963	3.39819	0.804833	0.870537	1.6008	0.32067	3.94361	13.0424	0.153376	0.49004	0.272922	2.57956	5.86145	9.24338	1.44287	1.91	2.24572	2.74492	1.51953	1.22429	3.31978	3.45244	1.95047	3.61596	3.1407	15.382	0.771097	0.923476	0.533804
2::LmxM.14.0310	6	5	36	0.00295962	8.30929	META WC	META XL	proteasome alpha 3 subunit, putative	2.61364	1.4691	0.954104	0.420605	1.52042	0.489294	1.51092	2.27581	0.719898	6.37891	5.44426	5.11505	4.378	1.58564	0.321453	3.78481	1.60653	2.70458	3.88149	3.5185	2.88529	7.96647	5.26531	2.82004	7.86956	7.8057	4.51897	2.93624	4.37031	2.8691
2::LmxM.30.2460	4	3	12	0.00296141	129.431	META WC	PCF nonXL	lipase, putative	0.0598657	0.360989	3.23616	0.18	0.0587055	0.164971	3.3624	0.45565	0.671192	6.96938	0.00449589	3.88348	0	0	0.260375	0.0725318	0.0519307	0.180599	12.9364	2.15446	2.00431	1.87613	1.19874	1.94567	14.0601	8.48803	11.1524	8.15032	8.46693	7.59374
2::LmxM.10.0910	8	7	56	0.00296868	6.93522	PCF WC	PCF nonXL	small GTP-binding protein Rab11, putative,Rab11 GTPase, putative	0.821972	0.752799	4.34796	3.56756	1.67932	0.838054	3.20861	0.468124	0.901071	2.07946	1.90131	1.48725	1.1908	1.38904	0.864072	2.16777	1.71434	1.38639	2.25012	1.41872	2.30831	7.99583	5.54227	10.3462	7.21842	9.34523	4.61725	2.4145	5.79271	9.98452
2::LmxM.18.0020	3	2	17	0.00298785	451.877	PCF XL	PCF nonXL	diphosphomevalonate decarboxylase, putative	11.1565	16.5842	20.1833	0	0.282957	0.155605	0.609249	0.00131165	0.166743	0.649813	0.109698	0.476002	0	0.0301996	0.0758556	0.326741	0.0467227	0.0652317	0.048586	0.366268	0.60362	7.66242	7.66203	9.01154	5.57107	7.7005	2.44037	5.77275	1.22466	1.01605
2::LmxM.08_29.0250	4	3	24	0.00299583	26.3566	AMA(LD) XL	PCF nonXL	oxidase-like protein	0.584872	0.178479	4.71379	15.4109	2.59217	0.766995	4.58973	4.41488	4.27196	2.47101	1.32242	16.5907	0.270478	0.280607	0.22231	0.42693	0.61999	1.6033	6.98978	4.86927	3.9903	0.280714	0.542419	0.436965	0.591339	1.35296	1.34664	8.33731	7.52271	2.40805
2::LmxM.25.0260	2	2	33	0.00302206	24102.5	META WC	META nonXL	Dynein light chain 1, cytoplasmic, putative	1.7731	0.388307	0.856723	0.701676	1.23484	0.396123	2.55338	0.133979	0.597296	0.470837	0	0	0	0.867314	0	0	0.00313457	0	1.13011	0.857251	0.768268	0.275112	0.612534	0.567781	0.503581	0.135095	74.9122	3.4171	0.470978	6.37332
2::LmxM.23.1510	6	5	17	0.00304922	175.663	AMA(Mø) WC	META XL	vacuolar proton translocating ATPase subunit A, putative	1.29771	2.16559	2.12438	0	0.151541	0.0188866	3.26381	0.388437	0.0154493	0.802917	0.0391807	1.89023	0.0265644	0.324397	2.88484	0.0801096	0.105551	0.170446	0.248645	0.0501315	0.210061	9.79797	9.09214	9.94289	8.67395	10.7422	5.55428	4.1852	10.0001	15.7525
2::LmxM.05.0850	2	2	26	0.00308321	Infinity	PCF WC	PCF nonXL	hypothetical protein, conserved	0.242324	0.269217	0.160371	0	0.192932	0	0	0.205722	0	2.78023	0	0	0	0	0	0	0	0	7.79319	0.43661	0	20.9355	12.725	14.881	3.77294	7.44614	1.26146	26.6061	0.243494	0.0477709
2::LmxM.36.0890	5	5	46	0.00308654	18.747	PCF WC	META XL	eukaryotic translation initiation factor 6 (eIF-6), putative	1.86419	3.27277	2.01704	0.0404659	0.889231	1.39452	0.813921	1.41291	1.07962	1.42536	2.87038	0.431614	0.529474	0.806764	1.64811	1.87025	0.343225	0.114045	2.58631	1.19732	4.4455	12.2682	10.4231	20.8809	3.65741	4.9957	4.98848	6.0532	2.38704	3.29295
2::LmxM.33.0850	2	2	12	0.00310147	Infinity	AMA(LD) XL	PCF nonXL	serine/threonine-protein phosphatase PP1, putative	0.137394	0.359581	0.521854	0.192392	0.240771	0	2.78828	0	0.116339	66.0411	0.692204	2.6237	0	0	0	0	0.390164	0	0.043186	0.0599376	0.0092724	5.55328	3.97939	0.558172	4.60227	3.80584	0.30742	0.689408	2.67186	3.6162
2::LmxM.18.1080	5	5	16	0.00310172	78.5735	META WC	PCF nonXL	protein kinase A catalytic subunit	1.30424	0.702849	0.921605	0.253881	0.395087	0.277868	8.05664	0.158554	0.714689	3.95157	0.212505	1.49813	0.27851	0.0289636	0.0640218	0.95054	0.135098	0.149269	16.2277	0.250536	1.44834	6.058	3.85046	6.03606	8.13921	10.7645	10.286	8.99826	6.30623	1.58076
2::LmxM.04.1160	7	7	31	0.00312891	18.5446	AMA(Mø) WC	META XL	fructose-1,6-bisphosphatase, cytosolic, putative	1.72046	1.77339	2.54789	0.500976	0.466868	0.252422	0.939415	0.263456	0.280957	10.4706	0.0446445	4.89892	0.334341	0.408851	0.596607	0.248172	0.638576	0.561865	5.86374	4.2111	4.25419	3.59651	3.4021	6.91159	7.8539	8.557	5.77208	6.19497	8.30864	8.12579
2::LmxM.32.1870	17	15	35	0.00316475	10.9645	PCF XL	META nonXL	nucleolar GTP-binding protein, putative	8.01387	8.39238	16.5476	0.767914	1.79052	2.06094	1.10207	0.769919	1.44732	11.5524	1.3051	5.89473	1.90192	1.24386	1.09234	1.55437	0.73267	0.718467	1.25059	0.876974	1.29433	2.10764	3.02809	3.18092	1.21614	1.82992	1.79771	1.88722	1.33095	13.3111
2::LmxM.34.1760	2	2	13	0.00317333	2571.5	AMA(LD) XL	PCF nonXL	hypothetical protein, conserved	0.60851	0.35716	0.578622	0.0039784	0.104825	0.189366	0.181356	0	0.603687	49.5274	0.122748	4.60932	0	0.0211003	0	0.391625	0	0	1.70629	0.069687	0.204863	7.15183	2.61633	3.34228	7.02476	4.35329	6.16901	1.93447	3.30293	4.82456
2::LmxM.17.0600	8	7	16	0.00319729	7.66175	META XL	META nonXL	P-type ATPase, putative	6.17505	4.54672	5.05463	3.93998	11.7567	9.04618	2.14159	2.47181	3.18572	4.91416	0.59497	2.52526	1.90129	2.60945	0.663794	1.54811	0.661958	1.01933	1.20646	0.982617	2.35497	3.14582	2.74331	4.3397	3.90688	5.11216	5.45023	1.19952	2.52874	2.27292
2::LmxM.34.2980	3	3	23	0.00321195	646.277	PCF WC	META nonXL	chaperone protein DNAj, putative	0.132749	0.486248	1.61216	0.0911035	0.0712526	0.0764637	0.626563	0.0752564	0.0924315	0.144978	0	1.79604	0.0750066	0.0338144	0.0307267	0.0547791	0.0111096	0	0.493968	0.302087	0.431892	11.7794	14.0331	16.7698	8.6569	9.01001	1.23344	3.51616	6.78612	21.5764
2::LmxM.15.0090	4	4	17	0.00323125	97.7857	AMA(Mø) WC	PCF XL	heat shock protein HslVU, ATPase subunit HslU, putative	0.138131	0.391771	0.301305	0.163952	0.560156	0.402768	0.240427	0.834402	0.536763	0.1006	0.478648	0.309704	0.361062	1.79302	1.14767	0.164578	1.16859	1.91136	0.267614	0.924124	0.947007	0.839908	1.08899	1.21876	0.879157	1.00972	0.539639	72.8876	4.89589	3.49665
2::LmxM.08_29.1500;2::LmxM.08_29.1500a	5	4	9	0.00328131	18.3048	PCF XL	PCF nonXL	hypothetical protein, conserved	8.81542	10.9148	17.8646	0.679081	0.990026	1.83148	1.29086	1.14787	2.62585	0.615697	0.0436403	1.91197	0.179788	1.18846	0.685579	0.117618	1.32547	2.11967	1.33035	0.38482	0.950866	9.44274	7.23906	11.4295	3.10027	3.12945	1.96923	0.897677	2.18866	3.58952
2::LmxM.36.5090	2	2	6	0.00328877	125.935	META WC	AMA(Mø) nonXL	protein kinase ck2 regulatory subunit, putative	2.58656	2.98225	1.47863	0.674191	0.300404	0.340135	19.8735	0.163195	0.12981	0.376426	0.354494	0.00228235	0.244027	0.778989	0.0592922	0.103161	0.289075	0.36911	0.101695	0.0712277	0.041323	10.6579	2.96227	3.29181	12.8546	12.2057	1.92074	5.2522	5.53999	13.995
2::LmxM.34.1330	5	5	26	0.00332356	25.4981	PCF WC	AMA(LD) XL	hypothetical protein, conserved	2.20927	1.94417	1.31408	0.912054	1.4128	0.584578	1.98337	1.58552	0.316623	0.351116	0.0387326	0.889195	3.32589	2.97271	1.74493	2.78655	1.06534	2.93993	1.10532	1.3383	0.955186	8.26331	6.45575	17.8942	8.34786	10.5086	1.4928	3.71744	10.4835	1.06092
2::LmxM.36.5870	12	11	27	0.00332653	128.806	AMA(LD) XL	PCF nonXL	hypothetical protein, conserved	0.515856	1.23295	1.82872	0.396679	1.31058	1.32923	0.185908	0.0376035	0.215985	0.250713	0.0825862	37.8241	0.128388	0.10977	0.0580816	1.57594	0.362034	1.43959	0.850611	0.249267	0.262811	5.03227	3.94811	4.11859	10.9155	12.5672	11.6004	0.501125	0.426847	0.642625
2::LmxM.29.2820	3	3	18	0.00339518	64.0748	PCF WC	AMA(LD) XL	chaperonin HSP60/CNP60, putative	0.981678	1.37938	0.801477	1.66503	3.32693	1.90793	2.55365	2.00704	2.11103	0.0723612	0.36695	0	0.364817	1.0922	0.724722	3.37663	2.36584	1.6636	3.92058	3.66069	3.93199	8.77899	7.63525	11.7346	6.065	9.46572	6.43839	4.06203	5.1442	2.40135
2::LmxM.36.1630;2::LmxM.28.0340	45	42	44	0.00350549	3.18666	PCF WC	AMA(Mø) XL	clathrin heavy chain, putative	3.08359	2.95941	4.4076	1.23526	2.9378	2.45697	2.01328	1.62326	1.29845	2.47361	1.25335	4.09384	4.08606	3.18751	3.57297	4.95042	2.39494	2.55543	2.72688	1.7075	2.1497	4.85904	4.48767	6.37943	4.75302	5.44811	4.06613	3.3433	4.45159	5.04388
2::LmxM.18.1520	24	14	31	0.0035335	11.334	AMA(LD) XL	META nonXL	P-type H -ATPase, putative	2.87257	3.36303	2.82399	1.14056	1.37657	0.40697	2.26339	0.864397	1.03266	1.90796	1.68946	26.546	2.12724	0.832056	0.243793	1.10357	1.10288	0.453088	1.46144	0.736811	0.801756	6.23858	7.3833	7.46274	4.11359	5.5373	4.26692	3.23022	3.34721	3.26997
2::LmxM.25.0120	7	6	45	0.00354586	21.2156	META WC	AMA(Mø) XL	electron transfer flavoprotein, putative	12.3983	1.71258	5.50607	0.0914919	0.658571	2.09667	0.214925	0.219459	0.753115	0.438297	7.49839	0.797663	0.781548	3.35829	3.45652	0.101741	1.68176	0.798575	0.285092	0.344942	0.849924	5.18099	4.01691	6.83661	6.55354	8.25333	10.3867	2.89488	4.87134	6.96181
2::LmxM.31.1280;2::LmxM.28.2550	3	2	16	0.00361521	Infinity	PCF WC	PCF nonXL	RNA polymerase-like protein, putative	0.900465	0.226271	1.15674	1.42997	0.00796633	0	8.38482	0.00810189	0.203132	0.521832	0	0.935423	0	0	0	0.346984	0	0.229798	1.42333	0.18318	0.0783329	9.6968	10.0646	18.9264	10.4206	2.58905	18.0632	5.06587	4.06278	5.07429
2::LmxM.04.0123	3	3	38	0.00363786	641.896	PCF WC	AMA(LD) XL	hypothetical protein, conserved	0.758371	0.223789	0.140277	2.2101	0.132988	0.177166	0.117873	0.29824	0.319214	0	0	0.094545	0	0.459838	0.153489	0.190056	0.533555	0.146317	0.384729	0.360373	0.343198	15.8482	16.8966	27.9433	10.2848	14.9331	0.140103	0.894416	4.89638	1.11909
2::LmxM.24.1840;2::LmxM.29.2150	3	3	30	0.00375757	37.1864	PCF WC	META nonXL	lysophospholipase, putative	0.865142	2.69264	4.89936	0.896374	2.18314	1.64438	22.3512	0.772209	1.70135	3.8066	0.0925156	0.55139	0.159586	0.234567	0.666675	0.283181	0.267538	0.123312	1.92325	3.6287	4.38035	4.37408	5.1395	15.5512	3.37645	5.57919	3.17081	2.18349	3.29778	3.20407
2::LmxM.21.0960	2	2	0	0.00383464	171.303	AMA(Mø) nonXL	AMA(LD) XL	hypothetical protein, conserved	2.98486	2.72109	0.205508	0.129614	1.12758	1.10448	0.582567	0.582929	0.124364	0	0.387955	0	0.919703	3.3234	1.99626	0.228764	1.67371	4.07478	19.3224	23.2551	23.8805	0.252546	0.131643	2.27806	1.69717	0.0232217	0.114516	5.06852	1.55996	0.248857
2::LmxM.34.2730	7	6	27	0.0038437	6.59735	META WC	META XL	acyl-CoA dehydrogenase, putative	2.18015	1.28989	2.43612	0.658457	1.01771	1.58305	2.90594	0.756707	1.67603	0.433813	0.130311	3.9847	6.82214	2.42426	4.72897	1.94597	1.09846	2.7133	2.44148	1.67024	1.76174	4.67533	4.32371	6.65961	6.11702	7.54596	7.83925	5.11394	6.49046	6.57527
2::LmxM.03.0430	3	3	58	0.00387127	1223.59	PCF WC	META XL	60S acidic ribosomal protein P2, putative	1.75628	2.75292	0.295296	0.0591269	3.09295e-05	0	0.0554603	0.0159072	1.84056	0.000154093	0.19752	0.0794196	0.152579	0	0	0	0.165509	0.0551192	0.272835	0.000242944	0	21.8019	23.2285	27.3545	3.1226	3.6175	2.56886	2.59824	3.97694	4.03202
2::LmxM.28.1820	4	3	25	0.00389094	9.18242	AMA(Mø) WC	AMA(LD) XL	replication factor A, 51kDa subunit, putative	3.29011	2.77914	4.21726	0.318181	1.26791	1.68698	1.3913	0.736814	1.13143	1.97636	0.663067	0.528961	4.01279	2.5231	1.38874	1.62725	1.89946	0.273152	1.92409	1.24625	1.34329	6.60134	5.45407	7.92208	4.15783	4.60652	5.93903	2.42012	3.50751	23.1659
2::LmxM.30.2050	2	2	10	0.00390707	171.782	PCF WC	PCF nonXL	hypothetical protein, unknown function	0.892194	0.873353	0.0953935	0.122438	0.87455	0.434006	0.544235	0	0.326149	0.974423	0.0810551	2.63011	0	0	0.215067	1.71237	0.11781	0.134229	0.861035	0.990647	0.538584	15.9615	8.84767	12.1354	13.3688	14.7641	1.1683	2.71032	7.55236	11.0738
2::LmxM.17.0540	4	2	1	0.00395013	170.952	AMA(Mø) WC	AMA(Mø) XL	hypothetical protein, conserved	0.359081	0.262387	0.206885	1.33786	0.610281	0.314921	0.487093	0.00165621	0.00609443	1.04099	0.21399	0.0653479	0.218287	0.0253872	0.254378	3.87849	0.358203	0.159611	0.501592	0.304266	0.387729	0.64193	0.55933	0.446527	0.64471	0.707229	1.41111	71.1773	2.85243	10.565
2::LmxM.32.1920	3	2	15	0.00399754	118.089	PCF nonXL	AMA(LD) XL	hypothetical protein, conserved	1.4172	0.892736	1.62004	0.555702	1.59439	4.45265	7.12441	1.05369	0.879968	0.0731374	0.181411	0	4.06819	11.2423	14.7489	1.36387	6.95963	5.20594	0.426578	1.05515	1.232	7.56324	5.49216	7.83493	4.45689	3.667	1.15119	0.633701	2.8403	0.212597
2::LmxM.36.3180	6	5	8	0.00401405	57.4961	PCF WC	AMA(Mø) nonXL	receptor-type adenylate cyclase a-like protein	0.45773	0.422646	0.743942	0.451008	0.316222	0.51821	0.424642	1.25698	0.569031	1.31429	0.0449977	3.36978	0.558229	2.64831	0.652933	0.711335	2.78761	0.378955	0.370802	0.269148	0.258036	19.9927	17.8368	13.8013	1.54343	3.3471	21.6604	1.24105	1.74502	0.307401
2::LmxM.08_29.2360;2::LmxM.30.1060	8	7	41	0.0040779	7.76637	AMA(LD) XL	META XL	aspartyl aminopeptidase, putative,metallo-peptidase, Clan MH, Family M20	2.50081	1.87397	7.7332	0.641297	1.06057	1.18035	1.86441	0.643275	1.03619	4.85685	2.16161	15.3659	1.55463	2.04443	1.86567	1.98953	1.85429	0.520324	4.23628	1.12027	1.14049	6.2593	4.51012	6.78476	3.83356	4.96254	6.05035	2.74795	4.11085	3.49622
2::LmxM.36.6980;2::LmxM.19.1240	17	16	41	0.00414687	5.53516	PCF XL	AMA(Mø) WC	eukaryotic translation initiation factor 3 subunit 8, putative	6.28275	5.26427	8.98458	3.72765	3.31308	3.05656	1.62481	1.34321	0.933463	3.20718	9.36547	0.998409	2.30517	4.76751	2.74152	2.71554	2.02925	5.90189	0.961826	1.76615	1.5213	4.14498	4.18856	4.84025	2.17352	3.41305	4.71876	1.10398	1.44133	1.164
2::LmxM.32.2780	3	3	1	0.0041827	91.5379	AMA(Mø) XL	AMA(Mø) WC	hypothetical protein, conserved	1.77985	1.96162	0.47124	2.18211	0.10755	0.677174	19.8512	3.06383	1.31869	1.05577	16.0812	1.67407	3.8753	5.19068	4.02043	4.03816	6.55271	6.64211	2.51221	2.449	4.45714	0.785773	0.320803	0.153073	0.397918	0.0939036	8.02176	0.188209	0.0432294	0.0333014
2::LmxM.09.1490	2	2	43	0.00418902	37.9395	META WC	PCF nonXL	cytochrome b5-like protein, putative	0.782477	2.44926	0.549694	1.51689	1.12208	1.05615	0.239263	0.32759	0.667067	0.348332	1.62892	1.57341	0.00129624	0.50876	0.486797	0.168446	0.745075	2.28555	0.768005	0.927409	1.58603	9.68834	7.49403	8.67155	7.89853	12.2539	17.6677	6.76069	7.41009	2.41664
2::LmxM.10.1230	2	2	18	0.00419069	60.3717	PCF WC	AMA(Mø) WC	hypothetical protein, conserved	7.39024	1.48712	0.817209	0.115228	0.495589	0.576564	1.99639	0.122274	0.798594	0.344646	0.357222	1.92452	5.26114	8.11429	3.81063	0.192498	0.313588	0.117014	3.08081	1.04237	0.507667	13.5339	9.14269	13.1843	9.31808	13.6197	1.74172	0.000102845	0.0735724	0.520326
2::LmxM.34.3770	4	4	16	0.00419722	26.3289	AMA(Mø) WC	AMA(Mø) XL	hypothetical protein, conserved	2.4501	3.66763	4.62576	0.693574	1.0343	0.437961	0.53918	0.670878	0.704155	1.15056	6.89665	1.19929	2.19454	1.09316	1.3187	1.66725	1.76701	1.45666	1.05389	2.2918	2.40088	0.865546	2.82286	1.31324	0.986102	1.54653	2.75279	3.219	6.56056	40.6194
2::LmxM.10.0935	3	2	1	0.00419923	706.418	PCF WC	AMA(LD) XL	unspecified product	0.623211	0.282463	0.77747	0.0383859	0.338877	0.771366	0.509427	0.347344	0.586168	0	0	0.0464647	0	1.12245	6.78337	0.295418	0.521312	2.63408	1.16718	1.91616	5.05333	14.8177	8.95906	9.04678	3.82275	11.0646	5.77581	12.0983	8.18303	2.41751
2::LmxM.29.0580	3	3	16	0.00422906	13.3688	PCF WC	AMA(Mø) nonXL	hypothetical protein, conserved	1.27111	1.99579	2.1155	0.28624	0.611058	3.21574	0.143912	0.913277	3.37807	0.415542	0.54134	1.49858	0.545634	4.79534	2.93249	0.946066	2.83094	0.611906	0.229615	0.611272	1.07345	9.55908	7.06714	8.96618	9.44132	10.2306	3.82406	5.68013	8.1968	6.07186
2::LmxM.18.0700;2::LmxM.26.2050	5	3	15	0.00423974	12.2999	PCF WC	PCF nonXL	hypothetical protein, conserved	0.50782	0.791231	4.53304	0.277156	1.43063	0.740683	0.854708	1.67171	0.750423	0.378378	0.263508	8.56868	1.18169	0.809488	0.451676	0.653175	2.17516	0.792654	2.01719	1.38107	0.728286	9.5697	10.0044	10.4729	6.76049	9.48819	7.70556	5.54046	6.12965	3.37038
2::LmxM.18.1625	4	4	30	0.00425385	65.2463	PCF nonXL	AMA(Mø) WC	hypothetical protein, conserved	7.95457	5.96568	3.27106	0.698696	2.00038	6.57607	0.0120292	2.92686	2.57427	0.268366	10.548	0.566579	6.60055	13.0327	8.8624	4.8149	7.70745	7.05788	1.46699	1.74093	3.52323	0.358095	0.120433	0.176325	0.40437	0.205992	0.128498	0.18964	0.0629466	0.184153
2::LmxM.28.1060	3	2	23	0.00425995	61.6314	PCF WC	META nonXL	hypothetical protein, conserved	5.30657	3.48615	8.66219	0	0	1.1355	1.18858	0.143277	0.40428	0.0380181	3.58117	0.327896	0.433885	8.58907	13.4244	0.185208	0.164742	0.267665	0.572369	0.885803	0.678164	12.1409	10.4572	15.4664	2.23826	4.46664	1.85509	1.76177	1.61202	0.526743
2::LmxM.18.1660	5	5	13	0.00427884	23.4406	AMA(Mø) nonXL	PCF XL	gamma-glutamylcysteine synthetase, putative	0.28847	0.396146	0.188907	4.50022	3.47943	7.28102	6.2511	3.35713	4.49062	5.22377	1.55849	0.0344194	3.46188	6.7992	9.85343	3.06117	2.01148	8.78462	3.33497	4.74424	12.3967	0.854008	0.895259	1.22451	0.491731	0.399916	0.515896	0.853014	2.67511	0.593162
2::LmxM.20.0080	4	3	11	0.00432263	76.7778	PCF nonXL	AMA(LD) XL	hypothetical protein, conserved	0.839182	0.266417	0.503047	2.08001	2.45262	2.64935	0.00237311	3.49758	0.862047	0.47717	0	0	10.7129	11.8138	14.1093	4.01108	10.1077	4.85137	0.504508	3.50297	2.88401	3.32192	1.37685	1.24282	5.25038	1.39577	4.08694	2.7495	4.18335	0.264993
2::LmxM.28.1730	7	5	14	0.00437986	162.423	META WC	META nonXL	proteasome regulatory non-ATP-ase subunit 2, putative	0.381058	0.627679	1.44568	0.228031	0.126996	0.060297	0.696348	0.256181	0.0846489	2.0267	0.00774015	3.46163	0.0659458	5.22342e-05	0.310475	0.0153903	0.190619	0.0937133	0.133514	0.185593	0.243754	12.9656	7.06722	12.6547	13.7685	12.7641	22.1491	2.05469	3.63606	2.298
2::LmxM.06.0030	22	19	45	0.00439925	11.3628	AMA(Mø) WC	PCF nonXL	hypothetical protein, conserved	3.28411	2.08941	2.36188	2.32751	2.20879	1.8162	4.19649	0.920203	0.920568	3.26361	3.37023	0.346924	0.672952	0.796837	0.96176	4.30218	1.80074	3.31637	1.16802	1.46752	1.43336	4.84809	5.89693	8.77684	2.6204	1.90001	5.30285	4.79917	8.64755	14.1825
2::LmxM.10.1190	2	2	17	0.00447397	Infinity	META XL	PCF XL	flagellar protofilament ribbon protein-like protein	0	0	0	20.2011	0.890577	1.29882	0	2.89012	0.977001	0	0.142463	0.364324	6.97367	1.4368	13.3237	9.88891	0.279347	3.34671	8.67879	3.23401	6.62337	2.14056	0.149605	3.70262	0.705464	0.174054	12.1208	0	0.373128	0.0840084
2::LmxM.16.0590	23	21	27	0.00463953	5.65957	META nonXL	PCF XL	carbamoyl-phosphate synthase, putative	1.62213	0.799064	1.47016	2.53462	4.70709	6.55464	3.97172	0.99739	1.5966	1.60614	3.07133	2.96991	1.04893	1.57069	1.37079	16.0048	2.90993	3.1087	2.10454	1.23106	1.98864	5.11188	6.29313	8.24384	3.05801	4.10001	3.0294	1.58483	3.12905	2.21102
2::LmxM.19.1005	20	12	45	0.00471855	33.385	AMA(Mø) nonXL	META XL	4-coumarate:coa ligase-like protein	0.527929	0.557458	0.885629	0.0856555	0.455679	0.467345	0.596777	0.577014	6.78031	7.40751	0.250306	10.5705	2.07789	1.01226	1.26088	0.715985	0.341559	0.214118	20.8077	2.29901	10.5681	0.835925	0.301331	0.600451	2.03836	2.31831	1.42671	9.94136	9.54669	4.53127
2::LmxM.34.4810	4	3	25	0.00485278	8.11266	AMA(Mø) WC	PCF XL	hypothetical protein, conserved	0.838538	0.958386	1.2782	0.915234	4.88813	3.14417	0.870908	1.6693	1.0512	2.82242	1.85485	0.832163	2.93857	4.95795	4.46159	2.72913	8.24704	6.33782	1.08516	2.95528	1.99344	3.68616	3.83474	4.47842	2.87974	2.5085	0.835548	3.69818	5.85224	15.397
2::LmxM.36.2400	3	2	27	0.00491655	868.676	META WC	PCF nonXL	hypothetical protein, conserved	1.00405	3.9386	10.8191	0.0940143	0.139017	0.642442	0.526814	0	4.57595	0.190512	0.186082	0	0	0	0.0327661	0.221379	0	0	2.37069	0.272287	0.245416	11.4973	8.01749	7.01819	12.9256	14.1411	1.39646	7.76185	6.46813	5.51477
2::LmxM.10.0030	2	2	0	0.00502182	Infinity	AMA(Mø) WC	AMA(Mø) nonXL	phosphate-Repressible Phosphate Permease-like protein	0.430022	0	0.0134229	0.809401	0	0	0.364532	0.140363	0.389556	1.12739	0	0.0574937	0.354041	0	0.0202557	0.151255	0	0	0	0	0	2.49286	23.8358	3.59756	19.2061	11.5952	0.0271042	5.1205	12.2756	17.9915
2::LmxM.21.1080	6	5	21	0.00502682	41.1809	PCF WC	PCF nonXL	cell division protein kinase 2,cdc2-related kinase	0.284041	2.52534	1.33499	1.86745	0.289819	0.230475	6.70156	0.458345	1.8932	1.41385	0.178804	11.3322	0.178757	0.120499	0.201643	1.28742	0.323189	1.07533	8.0028	1.54195	2.51508	6.76177	5.33745	8.52827	3.05974	5.60783	6.54032	5.48304	6.97857	7.94621
2::LmxM.28.0485	3	2	15	0.00514865	1802.7	META WC	META nonXL	hypothetical protein, conserved	2.52884	3.86005	0.29614	0	0.230033	0.00384195	0.158552	0.0253997	0.0424114	3.41965	0	0	0.00217507	0.076809	0.064298	0.000453639	0.0274006	0.00350959	0	0.00504594	0.636893	9.69694	3.4109	7.03441	9.65669	16.3815	30.5014	0.517497	10.4592	0.959991
2::LmxM.21.1720	7	3	46	0.0052296	14.7194	PCF WC	META nonXL	60S ribosomal protein L32	2.24628	11.4175	0.827621	0.950139	1.78304	1.65041	5.51663	2.64746	1.80354	2.41435	10.4332	0.785771	0.360854	0.70781	1.29353	0.394757	0.573208	1.00375	1.74382	0.945962	0.760141	9.83063	9.57046	9.62132	2.66501	2.67475	6.82136	2.48605	2.93446	3.13618
2::LmxM.06.0950	2	2	10	0.00525681	244.253	META WC	AMA(LD) XL	glucosamine-fructose-6-phosphate aminotransferase, putative	1.61267	1.22112	4.08433	1.2442	6.14846	2.12804	0.797739	0.0985532	1.77204	0	0	0.094728	0.152092	0.0875941	0.129435	11.8481	2.81996	6.27054	0.672741	2.72769	2.51302	8.66727	4.81789	6.34703	5.37957	5.23755	12.5204	4.33885	6.26814	0.000187339
2::LmxM.34.0950	3	3	29	0.00529675	232.88	PCF XL	PCF nonXL	hypothetical protein, conserved	12.1384	12.664	36.4125	0.213528	0	0.287613	0.118656	1.00356	0.907271	0.915938	0.127989	0.626481	0.076718	0.0950658	0.0910765	0.0922652	0.0762399	0.421206	0.51128	0.725035	0.492971	3.2386	6.99146	6.18674	0.520293	0.674067	0.526488	0.899637	0.47664	12.4883
2::LmxM.10.1110	7	7	30	0.00535408	11.3873	PCF WC	AMA(Mø) nonXL	hypothetical protein, conserved	3.45626	3.29855	7.93269	3.48072	0.562602	1.24409	1.41356	2.48067	2.294	0.140582	0.149687	3.93834	0.913371	2.36579	1.70185	0.955535	2.93189	3.5529	0.893775	0.929399	1.062	12.043	9.691	11.1204	5.399	5.53187	4.57668	2.33411	2.70707	0.898653
2::LmxM.21.0845	10	9	69	0.00537627	22.1392	META WC	PCF nonXL	hypoxanthine-guanine phosphoribosyltransferase	1.04017	1.46699	1.23242	1.33331	1.59573	1.17411	15.6994	0.581632	0.603103	0.97623	0.184043	2.02418	0.152203	0.634792	0.70883	1.4704	0.704481	1.09962	3.42434	3.2013	3.33375	2.94998	6.48959	4.41739	7.09057	15.3177	10.7081	3.08918	5.05303	2.24346
2::LmxM.15.0040	11	10	46	0.00542465	5.22408	META WC	AMA(LD) XL	hypothetical protein, conserved	0.8658	1.79392	2.15265	1.1082	1.74232	3.23292	1.10443	3.61593	4.43722	1.90114	0.928808	0.638071	2.57222	1.58012	4.10907	2.9761	2.6157	6.61349	2.28664	4.43505	5.15967	4.74467	5.25684	6.54429	8.10404	4.86512	5.14808	3.03897	3.36684	3.06166
2::LmxM.26.0320	4	3	31	0.00545591	31.7271	PCF WC	PCF nonXL	C-1-tetrahydrofolate synthase, cytoplasmic, putative	0.271142	1.87196	2.53566	8.36205	0.789412	1.10005	6.48249	0.293138	0.615809	0.531559	1.65085	0.511697	0.32167	0.384936	0.469788	1.64419	0.194322	0.383307	0.607283	0.703823	0.454661	14.8982	9.9058	12.5196	9.33306	11.1959	1.39607	2.51308	5.34565	2.7128
2::LmxM.05.0830	10	10	48	0.00552719	14.0432	META WC	AMA(Mø) XL	methylthioadenosine phosphorylase, putative	1.04951	2.09004	2.67969	3.76899	0.704527	0.759709	0.442777	0.417387	0.883272	3.94435	0.257994	3.95283	0.74189	0.778247	0.429234	1.6075	1.96029	0.307553	1.31542	1.21839	5.35816	8.50661	9.62577	5.58855	7.08009	14.4253	2.9781	4.73572	4.38463	8.00752
2::LmxM.25.2200	2	2	23	0.00561077	16.3413	META WC	AMA(Mø) XL	hypothetical protein, conserved	4.99474	3.35498	7.62589	0.388986	3.05753	1.67253	0.808253	0.725898	0.916806	1.83958	2.13913	0.267038	1.7282	2.18172	2.59356	0.917314	3.0374	0.307913	1.39304	0.544495	1.39687	5.81598	3.80031	2.41535	6.90722	6.72916	26.4154	2.9126	1.53883	1.57331
2::LmxM.20.0420	2	2	8	0.00564782	86.3739	AMA(Mø) nonXL	AMA(Mø) WC	hypothetical protein, conserved	2.07857	2.1286	2.94193	8.03554	8.10355	4.36971	2.85001	1.76048	2.97312	0.0693036	0	1.7304	0.319825	0.649057	0.696689	10.1915	4.74257	8.35029	10.9943	10.5631	12.0555	0.8158	0.220931	2.15791	0.463874	0.326163	0.0220968	0.036557	0.049036	0.303564
2::LmxM.08_29.0110	7	5	6	0.00567623	19.3587	PCF WC	PCF nonXL	hypothetical protein, conserved	0.695148	0.605437	0.532489	5.41192	3.38173	3.39197	5.01138	2.46885	1.49878	2.92649	0.218011	11.8301	0.780168	0.286795	0.124271	4.26435	1.52175	1.65606	1.64979	4.58771	2.03591	9.93099	8.39805	4.73169	5.11325	4.22356	2.94488	3.98561	3.46791	2.32495
2::LmxM.36.5620	17	17	29	0.00568618	9.48079	PCF WC	AMA(Mø) XL	isoleucyl-tRNA synthetase, putative	1.52462	2.85641	5.76226	2.06067	0.793765	1.3384	1.22151	0.505822	0.98609	2.23645	0.590965	1.52104	0.493523	5.45765	5.93291	2.58192	1.04033	2.28471	1.77189	1.66891	1.29943	7.25461	8.1878	10.283	4.34132	6.51343	7.03853	4.31022	5.48046	2.66138
2::LmxM.03.0200	17	15	40	0.00569209	5.4387	META nonXL	PCF nonXL	delta-1-pyrroline-5-carboxylate dehydrogenase, putative	1.7827	1.64248	1.78272	2.91404	6.51051	4.12919	2.21604	1.1865	1.23943	1.12748	1.00199	6.29465	1.20149	1.25959	1.59013	12.9268	2.87475	6.23177	2.61697	1.83768	2.12919	3.09308	3.25375	4.05519	4.29355	5.10444	6.96581	3.43823	3.10937	2.19042
2::LmxM.27.1380;2::LmxM.27.1380a	14	13	58	0.00573411	28.3901	PCF WC	AMA(Mø) nonXL	60S acidic ribosomal subunit protein, putative	3.10928	2.49578	1.95438	2.40733	1.98068	1.79731	3.38289	1.10384	1.1096	6.0434	0.100805	1.75539	1.31987	3.16975	1.2656	1.0854	2.25018	1.65464	0.781866	0.272701	0.457162	12.7513	12.9979	17.1689	3.32186	3.91647	4.27447	1.83454	2.10499	2.13175
2::LmxM.14.0250	2	2	15	0.00577932	65.1718	AMA(LD) XL	PCF nonXL	hypothetical protein, conserved	6.35874	2.93116	5.71592	0.36642	0.379051	0.516095	3.17584	1.77613	3.95753	6.54956	0.26232	18.6432	0.055906	0.200395	0.134283	0.707589	0.147945	7.89612	0.55453	1.15925	0.544731	6.70825	4.0016	9.90558	2.89494	2.51495	4.0082	0.606066	3.71424	3.61347
2::LmxM.34.1480	10	8	40	0.00586235	17.6681	AMA(Mø) XL	AMA(Mø) WC	arginase (ARG)	0.62011	1.11961	0.709435	9.56326	2.49464	3.12214	20.6401	2.38714	1.69647	1.06684	6.21103	0.854579	8.24547	1.71022	1.71129	9.31052	3.88678	6.83311	1.79535	2.56373	1.80241	2.72385	1.90762	2.59958	1.06999	1.32927	0.626156	0.495488	0.679963	0.223887
2::LmxM.27.0760	11	6	78	0.00589503	25.2766	PCF WC	AMA(Mø) nonXL	small GTP-binding protein Rab1, putative	2.90035	3.48867	4.45964	0.628946	0.182429	0.419554	0.367039	0.312624	0.528712	3.65757	0.145079	18.0853	0.931289	0.438998	0.734601	0.57946	0.488955	0.539825	0.443218	0.283038	0.403182	3.02122	12.7462	12.7809	2.88444	7.32124	0.750597	1.2748	9.77056	9.43151
2::LmxM.28.2510	17	17	50	0.00592374	7.09142	PCF nonXL	PCF WC	acyl-CoA dehydrogenase, putative	5.70855	5.93116	7.31568	1.45396	4.04845	3.46448	1.31689	2.43636	0.818352	0.700999	11.5161	2.35218	5.80658	8.73434	6.24471	4.68498	5.01451	3.01911	1.71292	2.39352	1.95439	0.932806	0.835684	1.16261	1.40562	1.71187	2.16689	1.13489	1.30866	2.71274
2::LmxM.25.0530	5	4	13	0.00595715	13.3425	AMA(LD) XL	PCF XL	ABC transporter, putative	1.1023	0.903194	0.286502	1.32985	2.98129	3.00766	0.562899	1.44924	0.992981	17.748	11.3284	1.50468	0.405022	2.37921	1.20818	2.10335	0.456319	0.254673	1.66116	0.225262	0.997817	9.852	8.13348	6.64388	2.3355	2.95741	1.06776	1.80045	4.07129	10.2502
2::LmxM.31.3150	5	2	7	0.00598552	23.4663	META WC	AMA(Mø) WC	hypothetical protein, conserved	5.46239	7.86297	5.56217	0.290006	0.675181	5.11971	1.1867	2.07547	6.62467	1.47242	0.710001	0.11609	3.26276	2.06549	1.60307	1.68333	1.23441	0.123696	1.86054	0.555037	0.692436	10.2864	6.72009	4.84847	15.9069	9.25323	1.60578	0.263752	0.356317	0.520544
2::LmxM.36.1650	7	7	33	0.00607255	8.97735	PCF nonXL	AMA(Mø) nonXL	proteasome beta 5 subunit, putative	3.57073	4.096	4.55574	0.678516	2.48057	3.41944	0.598682	1.61	2.41042	0.477425	3.19135	0.927559	3.30872	16.0405	11.3197	3.55252	3.17191	3.46958	1.3904	1.02834	0.99751	3.42406	2.83506	4.56839	3.49579	3.20347	2.98188	1.94176	3.31207	1.94196
2::LmxM.36.2310	2	2	12	0.00622662	Infinity	PCF XL	PCF nonXL	hypothetical protein, conserved	20.6207	15.9676	10.0561	0	5.83043	0.206436	3.77196	0	0	0.997607	0	0	0	0	0	0.580505	0	0	0	0.360829	0	13.9962	9.01438	1.58477	4.59457	5.5815	2.43687	0.389076	1.81875	2.19171
2::LmxM.24.0100	4	4	35	0.00629397	87.2353	META WC	AMA(LD) XL	hypothetical protein, conserved	1.14973	1.26988	0.40164	0.844514	1.06012	1.18525	0.845962	0.469863	0.325047	0.17512	0	0.336291	3.15509	5.16386	6.954	0.814568	1.05673	2.11705	0.342867	0.439685	0.754527	19.7175	3.1438	0.762714	27.7275	5.75929	11.1263	0.628491	1.09566	1.17694
2::LmxM.30.1680	3	3	23	0.00633494	180.242	AMA(Mø) XL	AMA(Mø) WC	hypothetical protein, conserved	0.217232	0.234868	0.0330945	3.10766	5.64871	1.36148	56.8873	1.4178	2.35384	2.59185	0.0381891	0.48303	5.16293	4.61039	7.82897	0.110796	0.93481	0.830078	1.31744	0.176937	0.46751	1.20205	0.198949	0.174475	1.82381	0.187491	0.261741	0.235467	0.0562713	0.0448034
2::LmxM.17.0725	11	10	43	0.00633931	52.0633	PCF XL	AMA(Mø) XL	guanosine monophosphate reductase	0.67624	2.39611	38.7971	0.474434	0.50452	0.635994	0.352724	0.242357	0.209121	2.12227	0.449221	8.35105	0.660799	1.32827	2.24677	0.531048	0.464468	0.479483	2.29098	1.19301	1.60511	2.90383	4.50461	3.89413	4.4512	6.00608	2.94145	3.64461	3.31457	2.32846
2::LmxM.36.6030	4	2	8	0.00638545	177.946	META XL	PCF nonXL	hypothetical protein, conserved	8.03358	0.406444	1.56908	0.513597	11.7354	16.9804	0.281818	6.05258	4.16523	0.474099	0.350912	0	0	0.160771	0.00348937	3.83715	0.692838	3.01521	1.37469	0.868402	1.15238	5.12361	7.82251	4.98829	10.0865	5.62355	1.52584	0.281964	0.389362	2.49026
2::LmxM.25.0130	3	2	5	0.00646573	53.7682	PCF XL	AMA(Mø) XL	elongation factor, putative	31.6226	22.0076	5.10687	0.0452371	0.0392721	2.0062	0.431249	0.0504188	0.610744	0.170464	4.0032	0.145066	9.82066	6.5849	5.51363	1.02576	0.184241	0.0452126	2.2063	0.148613	0.130309	1.12961	0.446351	1.69943	0.907089	0.654743	1.44554	0.689139	0.620759	0.508791
2::LmxM.29.1120;2::LmxM.36.4890	6	4	9	0.00649693	15.0192	PCF WC	AMA(Mø) XL	importin alpha, putative	1.14492	1.32231	2.03574	0.702848	1.56152	1.79182	0.753415	0.585524	0.359825	20.5957	0.415561	1.86798	1.84355	1.34344	1.52714	2.32676	4.15039	1.39151	0.482594	0.972253	1.2762	6.49449	9.44902	9.57057	4.72165	6.07917	7.06314	1.98753	3.51742	2.66595
2::LmxM.24.0590	4	3	13	0.00656981	49.6969	PCF XL	PCF nonXL	hypothetical protein, unknown function	8.49009	11.183	8.77728	5.50969	1.32212	1.65136	0.503246	0.530594	1.04035	0.357948	0.184644	25.0628	0.192677	0.153847	0.225953	1.76595	0.299089	0.354165	2.53675	1.73929	2.31025	1.82313	2.41453	3.63059	4.77622	6.86676	2.83625	1.17535	1.33725	0.948901
2::LmxM.25.0620	5	3	4	0.00669656	9.60417	AMA(LD) XL	META XL	RNA polymerase I second largest subunit, putative	1.41694	1.77948	8.18452	0.715844	0.948747	0.789007	1.51064	1.86835	0.628663	4.71224	2.97526	15.8773	1.30042	2.02614	0.683198	1.08966	1.94806	1.86711	1.81205	1.36091	0.438855	11.5168	4.6145	5.11048	9.24367	3.09445	2.46284	2.11367	1.69775	6.21246
2::LmxM.13.0450	7	7	74	0.00674861	22.8045	PCF XL	META nonXL	hypothetical protein, conserved	8.94478	9.2778	15.5757	1.06676	3.6942	4.76078	2.58337	2.31678	2.36901	0.161048	3.05017	8.41804	0.208766	1.0728	1.49658	0.14344	0.802547	0.536101	0.640864	0.783298	0.937035	3.62338	2.84706	4.99236	3.72641	4.96828	4.40438	2.5268	2.74144	1.33
2::LmxM.14.0990	3	2	23	0.00680256	Infinity	PCF WC	PCF nonXL	ADP/ATP mitochondrial carrier-like protein	0	0	1.0354	0.345693	0	0	0.757821	0	0	0	0	11.4428	0	0	0	0	0	0	0.203597	0	0	13.4515	13.9095	18.589	7.94363	18.5063	13.7494	0.0653994	0	0
2::LmxM.24.0280	3	2	14	0.00689191	Infinity	META WC	PCF nonXL	dynein intermediate-chain-like protein	3.67052	0.792329	0	0.794541	0.829326	0.0950974	24.3761	7.89264	0.71345	0.152927	0	0.958735	0	0	0	1.67385	0	0	0.137512	0	0.189896	7.36405	3.47078	7.57505	11.7888	10.2452	14.3736	0.828789	1.80574	0.271046
2::LmxM.28.0570;2::LmxM.31.3450	8	6	30	0.00689326	36.4914	META WC	AMA(Mø) XL	major surface protease gp63, putative,leishmanolysin, putative	1.29742	1.16421	0.629536	1.32198	2.65446	2.25722	0.42509	0.240395	0.69537	0.62075	0.231125	16.9417	0.429263	1.01747	0.723376	0.858744	0.722911	0.717684	4.85713	1.63843	1.11514	1.87661	2.47244	2.91904	28.818	13.2074	7.63403	1.42706	0.344202	0.7418
2::LmxM.16.1180;2::LmxM.09.1090	7	5	21	0.00699671	21.4959	META WC	META nonXL	coatomer delta subunit-like protein,delta-COP, putative,delta-coat protein, putative	1.21956	1.28825	2.30042	0.592012	0.522499	2.57463	0.0306173	0.675576	0.92738	0.780208	0.0975367	5.81845	0.37178	3.41044	1.25699	0.50283	0.534693	0.574194	0.967795	1.54523	2.16191	10.4383	7.58518	12.9534	8.21277	10.1137	16.3189	1.4943	3.18122	1.54927
2::LmxM.27.0520	2	2	13	0.00709555	57.4504	META WC	PCF XL	radial spoke protein 3, putative	0.215521	0.135572	0.239493	10.1614	1.7219	0.751983	7.46218	3.20954	0.76684	1.54376	1.02881	0.0165251	2.93847	3.1972	4.20529	4.88617	0.671269	1.30378	3.82121	1.35149	0.913321	4.92072	3.46856	4.49254	9.32534	10.7431	13.861	1.1539	0.851082	0.642069
2::LmxM.08_29.0780	3	2	10	0.00722307	33.6498	PCF WC	AMA(Mø) XL	U-box domain protein, putative	2.53026	0.697927	1.71571	0.0217148	0.567685	2.68153	0.29978	0.146941	0.534546	0.0802774	0.344749	0.849915	2.94937	5.40674	1.50089	4.65971	0.133663	0.0964473	1.87225	0.382637	1.18732	9.97762	9.26402	13.7778	7.33377	8.76245	14.3097	1.0405	4.59668	2.27745
2::LmxM.32.2810	4	4	21	0.0072421	20.5622	PCF WC	AMA(LD) XL	transcription elongation factor-like protein	1.08184	0.839147	0.490684	6.10463	1.98067	1.57045	7.67767	1.50167	0.749092	0.474161	0.8481	0.0925234	2.93932	2.49967	0.659825	3.34363	6.72501	0.39821	0.302919	1.94643	0.913655	6.77794	10.1249	12.1883	5.92007	8.63234	7.71566	3.12341	1.48201	0.896053
2::LmxM.29.0750	3	3	29	0.00724533	15.2762	META WC	AMA(Mø) XL	4-methyl-5(beta-hydroxyethyl)-thiazole monophosphate synthesis protein, putative	1.15443	1.5109	1.08427	7.44631	1.74886	0.989456	0.443952	1.15257	1.01172	0.0275865	0.217757	2.47958	1.28733	1.02957	1.34247	0.660507	1.06992	4.82769	0.886657	1.04849	1.62729	4.28812	4.09193	1.23058	7.21272	9.19197	23.4394	5.14453	7.3123	5.04111
2::LmxM.29.1550;2::LmxM.17.0910	2	2	4	0.0072482	40.2632	META nonXL	AMA(LD) XL	pseudouridine synthase A-like protein, putative	1.03252	2.56142	0.302901	13.6685	2.38664	4.22569	1.05531	0.646776	1.61582	0.404192	0.266351	0.122031	6.15423	8.88321	3.12529	7.19162	23.5938	1.12612	2.45315	4.55253	1.11795	1.1037	0.179833	0.990069	0.344274	1.75708	2.54093	3.78631	0.810929	2.00082
2::LmxM.06.0220	3	2	20	0.00735938	Infinity	META WC	PCF nonXL	hypothetical protein, conserved	0	0.0195002	0	0	2.05709	0	0	0.0593481	1.17613	0	0	0.195768	0	0	0	0	6.4763	7.73701	0.546956	0.350981	0.0642559	6.69124	3.90556	4.01182	19.4441	25.8473	17.3333	3.22869	0.772459	0.0822341
2::LmxM.31.1940	3	3	33	0.00761859	120.709	AMA(LD) XL	AMA(Mø) XL	heat shock protein-like protein, putative	1.24662	3.29734	1.52794	0.234253	0.482346	0.591177	0.0513145	0.160398	0.272255	0.132095	0.460435	57.8265	0.534013	0.693483	0.85236	0.254169	0.602768	0.140075	0.190547	0.240279	0.252517	4.752	2.47191	3.93511	5.85258	5.80037	6.16911	0.184677	0.300457	0.490927
2::LmxM.28.1230	3	2	11	0.00766019	47.4043	PCF XL	AMA(Mø) WC	hypothetical protein, unknown function	19.0832	12.7022	12.8566	4.85185	2.52937	8.0746	3.47209	1.33015	1.90551	5.57211	6.70475	0.0476574	0.884566	1.37054	1.47291	1.51101	2.51416	4.28138	1.08211	1.10668	1.53256	0.391853	0.551394	0.872091	0.790653	0.880481	0.685823	0.431863	0.379306	0.13056
2::LmxM.32.1590	6	6	27	0.00766878	8.33369	AMA(Mø) XL	AMA(LD) XL	hypothetical protein, conserved	1.77839	1.63565	2.75124	2.01014	1.14573	1.23016	7.48381	5.91082	7.72119	2.1045	0.227978	0.201315	7.32743	0.417899	2.27186	1.51868	2.00381	1.24107	2.58267	2.73463	3.74744	2.24636	4.0529	3.57766	2.99383	4.03166	6.48127	2.85537	9.8962	5.81833
2::LmxM.33.4310	16	13	17	0.00775759	42.566	AMA(LD) XL	PCF nonXL	coatomer alpha subunit, putative	0.253902	0.55688	0.705345	0.912534	1.70543	1.10763	0.501979	0.36022	1.06933	1.95519	0.744107	42.278	0.34107	0.344201	0.371377	3.00943	0.621212	1.31101	2.0898	1.05384	1.27278	3.28179	2.76649	6.75768	5.08583	7.12689	3.15868	1.24608	2.64146	5.36983
2::LmxM.30.2080;2::LmxM.31.1620	5	2	11	0.00780934	41.2607	PCF nonXL	PCF XL	hypothetical protein, conserved	0.417826	0.190487	0.00241509	0.619102	0.823806	0.635235	14.6626	0.654771	3.1155	0.90763	1.28765	0.92824	4.7192	7.36013	13.1197	10.6651	0.769586	0.969675	4.84034	2.26871	5.29935	4.45	5.18985	6.41286	0.874262	0.584838	0.70314	4.88858	2.36676	0.27256
2::LmxM.11.0210	4	4	19	0.00784416	32.3334	META XL	AMA(LD) XL	acidocalcisomal pyrophosphatase	1.35687	0.199629	0.915454	20.1035	10.5881	11.4148	0.511766	5.22545	6.78544	0.125914	0.40603	0.770313	0.286252	2.4336	0.973952	0.35732	2.06595	0.9096	5.57184	2.84177	2.60611	4.10049	0.449097	4.61964	2.32912	4.02753	1.5335	1.66311	3.23743	1.5905
2::LmxM.08_29.1310	11	11	40	0.0078977	7.44786	AMA(Mø) WC	AMA(Mø) XL	carnitine/choline acetyltransferase, putative	1.03095	1.76432	3.20921	1.84491	0.559229	1.05647	1.16438	0.925254	0.952686	0.516954	2.56345	4.78389	0.800557	4.07055	3.83392	0.438711	0.846245	3.95458	1.75166	2.1564	2.62139	5.76882	4.78602	7.56863	5.77822	7.21931	5.37454	5.13365	7.45602	10.0691
2::LmxM.27.1980	5	3	11	0.00793731	29.0957	PCF XL	AMA(Mø) nonXL	FtsJ cell division protein, putative	15.6936	20.0976	25.5672	0.924173	0.862151	1.60813	2.84384	0.899312	0.984069	1.34383	0.109907	7.44255	2.277	0.34062	1.40206	1.65627	0.612276	0.843059	1.04602	0.565083	0.497746	1.42212	2.10457	2.51423	0.784431	0.882176	1.2904	0.385891	1.44905	1.55054
2::LmxM.29.0830	5	4	45	0.00794537	12.2929	PCF XL	AMA(Mø) XL	hypothetical protein, conserved	3.62158	17.0697	15.0046	0.991407	1.08537	1.41617	0.312143	1.24697	1.34466	0.208488	2.79552	0.437923	1.95189	5.18829	6.76432	0.785795	2.65144	5.15983	2.57592	1.83541	1.19729	3.75348	3.04317	4.90665	1.83412	2.67811	4.98454	2.61373	1.35341	1.18809
2::LmxM.14.0930;2::LmxM.23.1550	11	10	32	0.00802889	44.3884	AMA(LD) XL	AMA(Mø) WC	immunodominant antigen, putative,tc40 antigen-like	5.10644	3.75253	4.4364	1.47314	2.33778	2.61712	1.06339	3.00184	1.29866	0.134134	8.49103	21.5955	8.83969	7.09882	5.07683	5.3701	6.72876	2.44452	1.00434	1.60724	1.13156	0.800411	0.785623	1.04048	0.550104	0.738736	0.793959	0.149078	0.224951	0.306796
2::LmxM.36.1750	5	4	15	0.00803389	236.96	PCF WC	PCF nonXL	hypothetical protein, conserved	0.305567	0.467745	0.846192	0.025312	1.60061	0.604858	0.147116	0	0.0304778	0.306222	0.200454	5.12093	0.0800748	0	0.0783215	0.69316	0.289392	0.0646496	0.370148	0.000189886	0.0364417	10.9576	11.5164	15.0595	8.0923	7.30281	1.92895	4.43963	6.13311	23.3018
2::LmxM.21.1110	4	2	2	0.00808129	1360.05	AMA(Mø) WC	PCF nonXL	hypothetical protein, conserved	3.71681	1.08313	0.657298	0.209095	1.07167	0.690067	1.63353	0.0985328	0	0.524529	0.0213272	0.132345	0.0205875	0.00749601	0	2.24595	0.14653	0.678576	2.01761	0.517544	0.26564	19.2976	13.6438	0.497709	7.4302	4.55882	0.638593	27.7148	8.47307	2.00717
2::LmxM.33.0380	5	5	28	0.00808885	97.4843	PCF WC	META XL	hypothetical protein, unknown function	1.02443	0.942243	0.578244	0.0936317	0.185917	0.110217	0.648764	0.0560727	0.254521	20.2245	0.0389476	0.0662222	0.175205	0.200546	0.592305	0.101526	0.322087	0.653196	0.309013	0.224083	0.351942	8.29453	14.9534	14.7481	7.24096	14.9829	2.98769	0.395262	0.972492	8.27101
2::LmxM.31.2900	6	5	24	0.00811898	23.3685	META WC	PCF XL	hypothetical protein, conserved	0.174873	0.17613	0.882809	0.290559	1.59971	1.06368	0.50502	1.70553	1.13029	0.613667	0.411365	15.7812	1.26903	2.96251	0.805998	2.13983	1.40252	6.21432	1.96906	2.5229	2.03732	5.4372	4.42998	3.56981	10.515	6.30793	12.0095	3.07346	3.26363	5.7352
2::LmxM.18.1380	24	22	60	0.00814417	11.3775	META WC	META XL	pyruvate dehydrogenase E1 component alpha subunit, putative	3.82631	4.22199	4.01912	0.507126	0.524531	0.84067	1.06424	0.930258	0.862588	2.45481	0.202014	12.8353	0.897418	3.28956	2.98202	0.407511	0.664732	2.33304	1.15472	1.28301	1.44839	6.56193	5.47773	8.03838	6.19724	7.62714	7.47794	3.18977	4.31397	4.36658
2::LmxM.21.0530	2	2	7	0.00826574	Infinity	META WC	AMA(LD) XL	hypothetical protein, conserved	0.511661	1.7841	0.401731	0	0	0.185276	0	0.15658	0.46361	0	0	0	0	0	0	0.0116114	0	0	0.969306	0.0127287	0	16.6058	8.66505	7.09114	22.9734	40.1441	0	0.0177742	0.00620941	0
2::LmxM.13.1100	12	12	25	0.00833027	7.48519	PCF WC	AMA(Mø) XL	leucyl-tRNA synthetase, putative	5.06727	4.29365	7.07641	2.92123	1.86625	1.69634	0.812508	1.63329	1.58185	0.0921823	3.86611	0.723317	2.1472	4.22558	4.02278	1.53664	2.93873	3.34109	1.93914	2.71314	2.51998	8.6734	9.02653	12.4478	1.9041	3.68865	1.85838	1.94507	1.8433	1.59806
2::LmxM.14.0460	2	2	20	0.0083395	143.109	PCF WC	PCF nonXL	cystathionine beta-lyase-like protein	3.50577	1.24178	2.08364	1.40878	2.36085	1.42444	0.441265	1.26953	1.54479	3.69687	0	2.37596	0.294915	0	0	0.473627	0.0880992	0	2.95673	1.86497	0.902219	8.08929	11.9391	22.1768	2.35115	3.27271	2.12503	9.39128	7.59162	5.12881
2::LmxM.13.1190	11	10	36	0.00834723	18.3038	META WC	AMA(Mø) XL	adenylosuccinate synthetase, putative	4.27396	3.58281	0.643161	2.43722	0.755247	0.832709	0.366831	0.684068	0.713432	0.670589	1.00674	2.22303	10.0334	0.717148	0.399054	2.43702	0.456702	0.601773	2.75296	0.370535	0.841844	7.95543	4.59473	5.41615	12.4054	9.3026	10.5859	4.7055	5.11445	3.11957
2::LmxM.04.0630	5	5	27	0.00836451	20.9919	PCF XL	META nonXL	hypothetical protein, conserved	8.1679	6.27785	6.73061	0.074052	1.2712	1.08217	0.544588	0.605219	0.713471	0.425643	0.00849606	2.18988	0.196987	2.29364	1.42442	0.580359	0.400377	0.0280492	6.91883	5.57223	4.31291	5.55679	4.96697	3.52118	5.63013	12.1157	3.31473	1.73509	3.12664	10.2139
2::LmxM.11.0490	2	2	6	0.008487	93.6714	PCF WC	PCF nonXL	tetratricopeptide repeat (TPR) protein	7.43597	2.14418	3.33083	1.352	1.72534	4.31742	0.0299842	5.61307	5.26435	4.54849	0.191761	0.0668844	0.215391	0.0193284	0.0558007	0.876743	0.913162	0.207906	0.245545	1.0188	1.86614	7.66477	10.4942	9.05448	9.79527	7.63507	6.05753	2.97548	2.69814	2.18594
2::LmxM.25.1000	5	5	25	0.00849262	159.635	META WC	PCF nonXL	hypothetical protein, conserved	1.1337	0.126187	0.138713	0.126842	0.306068	2.91193	0.425395	0.0515405	0.588061	0.347853	14.129	4.12171	0.0494438	0.130385	0.11479	0.334159	0.195326	0.206041	1.84464	1.78789	0.904881	2.5835	1.14845	0.594916	9.10439	6.27776	31.6493	0.241631	0.591462	17.834
2::LmxM.15.1481	16	4	34	0.00850349	41.2322	PCF XL	AMA(Mø) WC	cAMP specific phosphodiesterase, putative	19.7198	15.5508	16.9749	1.75863	3.56477	2.83161	1.06506	0.495303	1.10877	0.281787	5.73442	0.831396	6.06119	0.479415	0.907314	6.36024	0.186204	2.43976	0.870366	0.300711	0.518296	1.24588	1.52163	1.88797	1.89697	1.22184	2.91786	0.267992	0.337754	0.661357
2::LmxM.27.0190	5	5	42	0.00854088	7.34008	META WC	META XL	proteasome alpha 7 subunit, putative	0.586303	3.11968	1.69289	1.55554	0.877102	0.615254	0.329817	1.0291	2.18036	1.2307	1.64022	1.25096	1.16896	5.84304	2.13578	0.956058	2.23073	4.47749	9.98681	2.12087	2.37735	5.60456	5.01895	7.06604	6.08604	7.12863	9.1571	6.53773	3.75205	2.2439
2::LmxM.11.0560	3	2	4	0.00884455	34.8673	PCF nonXL	AMA(LD) XL	transcription modulator/accessory protein, putative	0.871683	0.51518	1.07686	5.72423	4.19559	4.3026	0.765974	2.7277	1.4736	0.0193035	0.923718	0	8.30586	10.4414	14.1333	4.25448	10.9854	9.21682	1.38613	4.71266	3.93192	0.634704	0.771748	1.0795	2.1242	2.29425	0.48033	0.765858	1.34643	0.538597
2::LmxM.30.2350	4	4	6	0.00886793	35.9933	PCF nonXL	AMA(Mø) WC	hypothetical protein, conserved	0.758927	0.321683	0.224899	2.11489	1.92662	3.56378	0.0880348	4.8868	1.15665	0.042542	4.84088	0.210402	5.72273	16.6541	15.6309	3.07679	4.82762	22.0551	0.803943	3.24844	3.07722	0.669368	0.942285	0.638766	0.48464	0.55064	0.425315	0.13095	0.246474	0.678545
2::LmxM.13.0460	6	6	24	0.00893214	26.7642	META WC	PCF nonXL	hypothetical protein, conserved	3.65908	4.55478	8.40057	0.422861	0.765126	1.10986	0.927876	0.521536	0.769546	0.674534	1.2397	5.70192	0.806849	0.616347	0.631305	1.18248	0.572317	0.730197	0.662119	0.641073	0.800717	2.32684	0.641167	1.42313	2.82226	3.25531	48.9095	3.85256	0.459681	0.918719
2::LmxM.34.0070	9	9	35	0.00901156	9.21762	PCF nonXL	AMA(Mø) nonXL	prohibitin, putative	3.39907	2.58626	5.09088	0.640446	0.916686	2.96079	1.16773	0.751494	1.7471	0.506449	5.442	2.16625	10.9787	5.76692	11.2181	4.10867	5.51298	0.99942	0.782588	1.09156	1.15958	3.42749	2.33882	4.1949	3.18534	3.69096	6.77584	2.02142	2.15826	3.21327
2::LmxM.08_29.0820	12	12	29	0.00901628	14.8601	META WC	META XL	CPC cysteine peptidase, Clan CA, family C1, Cathepsin B-like (CPC)	1.58796	3.73165	2.28506	0.933481	0.530451	0.568201	1.13373	0.693279	0.62489	20.6186	0.471144	0.465507	1.61684	0.637909	1.0625	1.00492	1.19604	1.28985	0.845746	1.04633	0.877961	5.11105	3.2792	5.70915	8.54365	8.87302	12.7809	2.2701	2.12217	8.08866
2::LmxM.17.0120	6	5	24	0.00908737	152.113	PCF XL	META nonXL	hypothetical protein, conserved	2.48796	10.8846	8.10137	0.145865	0.0853922	0.0247221	5.21795	0.0182466	0.154807	6.32319	0.153583	11.8735	0.163527	0.198667	0	0.0534358	0.00232924	0.0854058	1.61804	0.0526647	0.137378	6.11638	6.68306	5.56772	3.81892	7.5926	8.3941	2.66652	4.00558	7.37249
2::LmxM.19.1280;2::LmxM.08_29.1880	3	3	11	0.00915939	44.787	PCF WC	AMA(LD) XL	hypothetical protein, conserved	0.70581	5.24483	3.63395	2.65006	2.03949	3.95985	4.56265	2.74578	3.01851	0.229075	0	0.229565	4.02754	2.29263	4.38283	2.62614	5.89922	4.72773	1.37584	2.58088	1.78786	7.60137	6.32971	6.61005	4.50561	5.41461	4.74387	1.9174	2.64341	1.5137
2::LmxM.11.0810	9	9	25	0.00920664	13.1066	AMA(Mø) WC	AMA(Mø) XL	hypothetical protein, conserved	1.43173	1.34954	2.08804	1.20017	1.14187	1.2794	0.67286	0.499799	0.537867	0.810787	0.142297	15.9746	2.00457	3.79359	3.93247	1.4016	1.365	2.10339	1.05398	0.443539	0.429069	3.56856	6.38819	4.7188	8.23956	6.95484	4.05477	5.27221	5.87015	11.2768
2::LmxM.15.0770	5	4	18	0.00921658	10.5857	PCF XL	PCF nonXL	protein kinase, putative	8.12223	7.23915	6.77622	1.93714	6.24792	3.57117	6.53725	1.63848	0.762471	2.14722	0.203582	2.58192	0.853189	1.04332	0.194751	3.57577	2.31805	1.64981	1.83429	0.923933	0.893742	7.37913	3.32067	5.02483	7.19796	5.74229	2.83845	1.95281	3.32607	2.16617
2::LmxM.05.0040	10	7	35	0.00938064	4.27605	META WC	PCF nonXL	paraflagellar rod component par4, putative	2.38441	3.4101	5.35915	2.63922	1.38114	0.565217	9.24969	3.9578	3.9552	1.04033	2.00654	6.83354	1.61271	1.23874	1.41523	2.56483	4.1509	5.25193	3.21463	3.90168	4.22363	3.13437	1.65283	1.5972	4.87855	5.85357	7.51244	1.89431	2.10206	1.01803
2::LmxM.22.1330	3	2	1	0.00968059	22.8519	AMA(LD) XL	PCF WC	hypothetical protein, conserved	1.13521	0.663531	0.950076	0.674911	2.90359	3.90012	1.19522	5.84298	2.69496	8.02454	16.6324	2.03344	15.6062	2.12016	5.3296	12.9798	2.11862	0.663662	4.35297	2.90201	1.44975	0.291998	0.449899	0.426073	0.383102	0.326232	2.14931	0.906065	0.266266	0.627361
2::LmxM.30.0140	4	3	20	0.00974166	33.1748	PCF WC	META nonXL	ubiquitin hydrolase, putative,cysteine peptidase, Clan CA, family C19, putative	6.77003	2.37693	5.05412	4.01084	0.169105	0.265353	2.19221	0.149354	0.394579	0.99672	0.529612	4.9423	0.548816	0.440635	0.0270448	0.877108	0.00438836	0.0743876	7.84008	0.131448	0.265164	9.13364	9.01354	13.5641	6.28276	9.01386	3.90205	3.33404	3.8368	3.85903
2::LmxM.07.0600	7	7	32	0.00980359	15.068	META WC	AMA(Mø) XL	electron transfer flavoprotein-ubiquinone oxidoreductase, putative	6.0599	0.672387	5.80399	0.133394	2.10459	1.08204	0.610009	0.544886	0.323881	4.33023	3.28991	0.615439	1.0927	1.73502	0.860018	3.55727	0.647283	0.470477	2.94056	0.924875	1.42663	6.97888	5.0064	5.75864	8.91016	10.2404	3.13162	4.85672	4.56634	11.3253
2::LmxM.31.2180	9	9	61	0.0098036	17.3255	PCF WC	AMA(Mø) nonXL	hypothetical protein, conserved	4.51344	4.80134	4.46078	0.688914	0.833907	0.736008	0.983671	0.62947	0.85533	1.60877	0.0537494	11.2168	2.19122	2.52449	0.999651	0.417824	1.60378	0.264455	0.607876	0.794193	0.568516	8.54805	11.5146	14.0787	4.25897	6.69849	6.63935	1.58722	2.76735	2.55317
2::LmxM.26.1610	6	4	24	0.00991001	12.2675	PCF XL	AMA(LD) XL	proline oxidase, mitochondrial precursor-like protein	5.75414	5.44799	7.01035	0.861323	1.56027	0.848904	2.28032	1.25829	2.24176	0.0539999	0.0429301	1.38768	3.8588	2.57867	1.53604	8.13842	3.21867	3.02757	3.7218	2.08348	3.98026	4.67695	1.9746	3.74453	7.16565	6.58982	0.269087	5.62284	1.65113	7.41373
2::LmxM.29.0660	2	2	9	0.00993372	65089	AMA(Mø) nonXL	PCF nonXL	hypothetical protein, conserved	0.13487	1.10055	0.0554154	0	1.13778	0.592954	0.584895	0.568438	0.32701	0	0	10.4625	0	0.000120179	0.00074187	0.256549	0	0.0473192	23.6373	15.2213	17.2512	4.25808	4.14782	0.0492442	4.32216	2.64539	2.48765	3.69705	0.338028	6.67559
2::LmxM.23.0270	4	3	32	0.0100048	23.8421	AMA(Mø) WC	META XL	pteridine reductase 1	0.748968	0.335266	0.485546	1.04387	0.218189	0.0978746	3.66303	5.36604	13.1845	6.26843	0.0769015	0.145068	1.18888	0.205488	0.0158978	1.29555	0.194655	0.181022	9.3668	2.09217	4.12921	3.71472	3.25831	5.72102	1.93199	2.50838	0.138523	21.8004	5.09392	5.52931
2::LmxM.11.1050	5	5	11	0.0100768	9.64827	AMA(Mø) WC	AMA(LD) XL	pretranslocation protein, alpha subunit, putative,SEC61-like (pretranslocation process) protein, putative	4.1946	3.79344	4.04762	2.90726	1.0559	1.01209	6.38143	1.19246	0.96556	1.54782	0.504136	0.208364	4.75735	0.776231	0.561169	2.87854	0.30337	0.0778184	2.67126	1.65667	1.85507	4.91661	6.79068	9.48134	3.48618	3.30973	6.85913	4.18708	11.6669	5.9542
2::LmxM.08_29.1380	2	2	9	0.0100823	114.329	AMA(LD) XL	META nonXL	hypothetical protein, conserved	3.77871	13.5342	10.1334	0	0	0.59152	0	0	0.858547	0.394779	6.81088	25.7622	0	0.203466	0.418136	0	0.288359	0	0.648732	0.0120743	0	6.47193	15.9512	4.80487	0.649707	0.968594	7.00797	0.0635367	0.307831	0.33931
2::LmxM.32.0610	4	4	31	0.0102717	25.934	META WC	META XL	hypothetical protein, conserved	1.98209	2.18188	1.25783	0.583819	0.558831	0.535854	2.10211	0.809599	0.661872	4.2721	0.174179	17.6788	0.672343	0.632187	1.06485	0.850649	0.86692	0.852695	1.26575	1.158	0.73749	4.12811	2.99617	3.67843	8.46368	10.8474	24.2193	2.0663	1.99314	0.707589
2::LmxM.30.0390	7	7	29	0.0103956	229.51	META WC	META XL	calpain-like cysteine peptidase, putative	3.53543	4.32555	0.181786	0.026872	0.11254	0.102736	4.24136	0.000170273	0.0530319	0.674906	0.36642	3.67763	0.195109	0.191099	0.170574	0.0588289	0.0856	0.105142	0.658875	0.40969	1.07066	2.53803	0.926172	2.05855	24.925	11.6356	19.0147	10.9532	6.30765	1.39702
2::LmxM.18.1090	2	2	14	0.0104121	Infinity	PCF WC	PCF nonXL	phosphodiesterase, putative	0.195138	3.87491	5.21065	0	1.35623	0.74538	1.75686	0	0.140588	0.00138081	0.118824	1.02253	0	0	0	0.0164625	0.337285	2.11231	0.992963	0	0.0690116	27.412	9.50733	9.86552	12.6966	8.49443	12.8802	0.942407	0.132229	0.118777
2::LmxM.31.1730	6	6	31	0.0104484	118.342	PCF XL	AMA(Mø) nonXL	coatomer epsilon subunit, putative	18.1442	20.8068	4.85501	0.0700492	0.10265	1.22351	1.5893	0.0703961	0.189192	0.105343	22.0371	0.167971	8.55298	4.61479	0.797036	0.127514	0.352585	0.415232	0.11069	0.138461	0.121015	1.24059	1.38002	1.68137	1.35415	2.2183	5.23634	0.695749	0.446389	1.15526
2::LmxM.33.0390	2	2	11	0.0105575	124.415	PCF WC	META nonXL	hypothetical protein, unknown function	4.49149	3.91281	1.48385	0.439585	0	0.457479	0.251527	0.177228	2.71188	1.55265	4.41271	2.12525	0.198015	1.40409	2.10321	0.00162307	0.182139	0.130033	0.23103	0.000941742	0.112788	11.9382	19.4973	7.60539	8.9916	16.9474	2.9452	0.627329	1.22637	3.84091
2::LmxM.34.1830	7	7	14	0.010579	6.65312	PCF WC	AMA(Mø) XL	hypothetical protein, conserved	4.1624	4.02152	6.88988	0.508285	6.94102	3.08048	1.07859	0.974941	0.972507	0.377851	1.65512	2.01249	5.34335	4.17111	3.25994	1.84585	3.48535	0.96913	1.38988	1.33459	0.636411	7.05488	5.80744	7.27027	5.18648	5.99823	2.34737	2.88944	6.37288	1.96233
2::LmxM.07.0700	3	2	7	0.010597	194.613	PCF XL	META nonXL	topoisomerase-related function protein-like protein	4.40596	9.33917	15.8393	0.0846943	0.0465709	0.0898314	1.28326e-05	1.70743	2.18548	0.0159582	0.199704	0.391964	0.0941782	0.372264	0.00880039	0.0744514	0.0727094	0.0048559	0.429709	0.94483	0.666063	9.11261	6.48375	7.2183	7.90952	9.55298	0.856734	5.43365	8.17172	8.28681
2::LmxM.29.3320	2	2	16	0.0107679	168.729	PCF WC	META nonXL	hypothetical protein, conserved	15.8851	7.46692	1.29717	0.281899	0.27995	0.20773	2.53289	0.245252	0.00216112	0.317821	0	0.390782	0.28413	0.0363256	0	0.170553	0	0	0.0334673	0.192135	0	26.2254	2.44448	0.107412	8.88055	6.4144	1.28344	7.57856	12.1282	5.31325
2::LmxM.31.0880	22	2	74	0.0107725	236.534	PCF XL	PCF nonXL	60S ribosomal protein L18a, putative	23.9152	20.0057	19.5241	0.0158122	12.1702	9.14006	0.580659	4.20328	3.6705	1.17239	0.0646275	0.28782	0.207107	0.00761787	0.0535036	0.0439962	0.635865	0.395965	0.188015	0.145655	0.302563	0.453169	0.60973	0.367323	0.169895	0.169931	0.200566	0.176019	0.112744	1.00999
2::LmxM.34.3720	13	11	36	0.0109432	17.1385	PCF WC	PCF nonXL	hypothetical protein, conserved	1.14201	0.992869	1.0278	0.665427	0.268415	1.08058	8.41213	4.29335	6.0799	6.79888	0.0743793	7.4976	0.645999	0.204436	0.374682	1.20197	0.207729	0.177785	1.96054	2.44184	1.82315	7.53078	6.60084	6.86509	6.56882	11.3447	1.05922	3.61725	4.49973	4.5421
2::LmxM.36.4150	3	3	13	0.0110238	1003.73	AMA(Mø) WC	META XL	hypothetical protein, conserved	0.0336583	0.0122807	0.081106	0.00875456	0.0192394	0.0227429	0.0746054	0.151824	0.290815	1.59474	0.210812	10.577	0.0267771	0.0575656	0.00840682	0.0236799	0.0804333	0.20307	0.912819	0.692283	0.782952	0.143969	0.0216846	0.117595	0.098357	0.0261496	32.8006	1.06983	0.733721	49.1226
2::LmxM.21.1060	10	7	63	0.0110373	11.0331	PCF XL	AMA(Mø) XL	40S ribosomal protein S23, putative	9.41243	9.938	8.15325	0.688495	3.1333	3.31478	0.52424	0.598997	1.3696	1.0091	0.467423	16.4638	0.477616	1.4109	1.59421	1.27117	0.847046	1.03278	1.99761	0.932826	1.04245	5.33727	9.96658	6.84212	1.75788	2.24731	2.02228	1.31715	1.86956	2.95985
2::LmxM.21.1090	24	21	61	0.0113511	3.94124	META WC	PCF nonXL	T-complex protein 1, delta subunit, putative	3.1341	6.60442	3.94381	2.77758	2.57094	1.82254	2.65962	1.70826	2.01219	7.52659	5.39159	1.79868	1.25173	1.21733	1.43382	2.38364	1.62196	5.00362	4.51169	1.69735	2.54722	4.63547	3.95822	5.62197	4.21464	3.87242	7.29515	2.35627	2.56683	1.86034
2::LmxM.30.2330	4	2	35	0.0113549	18.8165	AMA(Mø) WC	PCF XL	3,2-trans-enoyl-CoA isomerase, mitochondrial precursor, putative	0.0745369	0.780624	1.11436	1.02943	0.708102	1.95514	0.150947	2.41569	1.55097	2.65044	0.0905561	0.433825	3.15125	11.0605	13.4702	2.20511	2.58844	1.43531	0.67629	2.9657	2.29575	0.805844	0.806856	1.20789	3.72908	2.32315	1.26442	5.00704	10.8004	21.2522
2::LmxM.29.2350	5	3	16	0.0113604	18.3758	PCF WC	AMA(Mø) nonXL	sphingosine phosphate lyase-like protein, putative	3.39989	5.3448	10.3035	0.316611	1.379	1.77287	0.579315	1.85819	0.452533	14.4507	4.32114	1.99718	4.50648	9.75115	2.64146	1.0787	4.20057	2.16418	0.295804	0.578243	0.34338	2.72917	4.50674	15.1352	1.3259	1.5147	0.0342541	0.2177	0.652317	2.14829
2::LmxM.08_29.1000	7	6	25	0.0116443	47.2584	AMA(LD) XL	META XL	hypothetical protein, conserved	1.81637	2.20214	4.13296	0.230469	0.315529	0.325464	1.25843	0.415527	1.63984	0.654403	3.78217	36.7473	3.065	1.49562	0.188137	1.01777	0.116511	0.0677232	2.50127	0.20332	0.360472	5.90596	3.62552	2.01997	7.93307	8.53605	4.7831	1.81446	2.22561	0.619848
2::LmxM.16.0530	6	6	29	0.0118155	15.3539	PCF nonXL	PCF XL	dihydroorotate dehydrogenase, putative	0.842881	0.486367	0.715327	0.688108	4.81343	4.529	0.192606	3.71654	1.4521	0.505807	2.00014	3.49589	8.04312	13.8103	9.53885	3.91185	7.05462	2.95695	1.04441	2.13503	1.77914	3.13543	2.77473	4.38688	2.84075	3.29915	3.99883	1.54232	2.21853	2.09096
2::LmxM.32.2460	3	3	9	0.0118211	202.023	PCF WC	PCF nonXL	hypothetical protein, conserved	0.0653687	0.0937211	0.379889	0	0.259335	0.331904	0.260684	0.206099	0.0758828	7.2639	9.47552	0.592946	0	0.0316242	0.121339	0.548009	0	0.0701416	0.0230212	0.303978	0.879939	8.08996	5.14753	17.6647	8.1923	10.9405	2.34656	3.68735	8.29981	14.648
2::LmxM.28.2910	25	24	75	0.0118787	11.6901	AMA(LD) XL	AMA(Mø) XL	glutamate dehydrogenase, putative	0.713003	1.62631	2.5952	0.997203	1.54348	1.22924	0.911221	0.740167	0.52757	1.33601	1.19899	22.9373	1.37972	1.1287	1.29937	2.31553	1.23399	1.31363	2.40427	1.43963	1.72439	1.60986	1.39518	3.15486	6.47989	5.73145	6.223	4.15626	4.28765	16.367
2::LmxM.08.0960	7	7	27	0.0120266	5.19716	META WC	AMA(LD) XL	hypothetical protein, conserved	2.22144	1.46639	4.93996	1.96651	3.91984	2.65821	2.18938	1.64521	1.05077	0.363009	0.465305	3.79101	3.87531	6.58357	4.11901	3.69494	3.43441	1.43302	3.66379	2.28385	1.46615	4.82308	2.96631	4.87124	5.89635	7.05784	11.0532	1.52652	2.07697	2.49743
2::LmxM.06.0260	8	5	14	0.0121174	61.4732	PCF WC	AMA(LD) XL	5'-3' exonuclease, putative	6.23226	5.36693	13.2581	0.162344	0.433891	1.47268	1.72488	0	0.656596	0	0	0.52436	0.796123	1.18067	0.445409	0.439589	1.88833	0.61792	0.524367	2.86356	6.53211	11.6007	8.57294	12.0605	7.42675	6.87866	3.36947	0.980679	2.06978	1.92043
2::LmxM.34.5330	7	6	33	0.0121235	8.60914	META WC	META nonXL	isomerase, putative,isopentenyl-diphosphate delta-isomerase, putative	4.39492	1.16237	1.46289	5.48476	4.54523	5.262	0.266618	3.13183	3.49185	1.67594	0.364191	1.71206	2.05451	1.79088	0.642108	1.64855	0.994799	0.578647	3.88168	1.78221	2.22839	5.75635	5.14947	2.68904	10.8368	8.02992	8.87181	3.62087	4.64811	1.84114
2::LmxM.28.0140	3	3	4	0.0122459	34.9852	META WC	PCF nonXL	pantothenate kinase subunit, putative	0.970612	1.33457	0.873015	0.422578	0.421947	0.256222	4.82494	8.10471	0.483006	0.282236	0.517452	14.629	0.0663806	0.177927	0.407986	0.542839	0.248785	0.345531	7.79657	2.58406	0.40643	9.04206	5.38895	3.25851	11.5417	2.50455	8.77439	9.19153	3.87175	0.72979
2::LmxM.28.2210	8	5	12	0.0127268	19.1084	META WC	AMA(Mø) nonXL	glycoprotein 96-92, putative	0.450154	0.301684	2.58452	5.22277	1.75401	1.03443	5.48248	0.807587	0.592825	6.47784	4.17878	0.522105	2.8949	0.384252	0.13294	0.890777	0.435168	0.8054	0.978225	0.497826	0.318239	5.15039	2.07251	3.49878	15.9792	13.3376	4.96929	5.68622	9.50238	3.05678
2::LmxM.23.0050	6	4	48	0.0127469	51.4504	AMA(Mø) WC	META nonXL	cyclophilin, putative,peptidyl-prolyl cis-trans isomerase, putative	2.56091	5.90101	13.2159	0.209153	0.223998	0.140643	0.215213	0.608448	1.67738	0.352218	0.000709049	4.23685	1.03005	0.121206	0.0898365	0.228993	0.189082	0.114087	0.44582	1.76528	1.92432	8.26577	9.78302	9.08702	3.53843	5.89183	0.802943	11.666	4.79147	10.9225
2::LmxM.27.1640	4	3	17	0.0128776	58.1757	META XL	META nonXL	hypothetical protein, conserved	15.1128	1.71789	1.05051	15.3697	3.83425	3.51111	5.45859	2.49027	1.84381	0.412254	0.294579	8.62959	2.49186	0.165707	0.0807498	0.312455	0	0.0780014	0.534959	0.148638	0.0559551	7.74924	5.86483	6.37185	4.53767	4.57608	1.80836	1.60818	3.37791	0.512235
2::LmxM.09.0520	4	3	14	0.0128786	170.286	META WC	AMA(LD) XL	hypothetical protein, conserved	0.0372605	0.147444	0.342442	0	0.569766	0.465429	0.306917	0	0.0762716	0	0	0.235561	0.557567	0	1.3814	2.7804	2.64799	2.7148	0.25759	0.145314	0.266448	7.87527	5.80576	10.6557	11.6109	11.8302	16.6716	2.50212	6.81621	13.2997
2::LmxM.27.0210	2	2	11	0.0128805	47.6854	PCF WC	META XL	hypothetical protein, conserved	6.78698	8.02043	1.66861	0.462862	0.0111103	0.204693	1.09189	0.123145	0.272129	1.04065	0.16187	2.58747	0.743897	0	0.0783612	1.05826	0.322088	0.423273	0.0889741	0.460523	0.592865	27.221	2.27217	2.86923	9.68544	1.93046	1.16122	15.4637	5.16541	8.03129
2::LmxM.23.1460	3	3	19	0.0129566	76.8136	PCF WC	AMA(Mø) XL	hypothetical protein, conserved	0.931295	0.159796	0.81858	0.504703	0.08645	0.187657	0.330173	0.300182	0.10735	0.911666	0	0	2.37337	2.19412	0.169199	1.15668	1.69927	0.0586682	0.45644	0.667007	0.000116039	17.4654	15.6795	23.5209	7.61728	9.81411	4.61533	2.61233	4.32262	1.23987
2::LmxM.12.0020	3	3	14	0.0131479	49.3009	PCF WC	AMA(LD) XL	hypothetical protein, conserved	2.92011	5.22667	4.96466	0.244152	1.13845	1.46921	0.109353	0.841298	2.2374	0.299355	0.46257	0	0.76438	0.905742	1.20942	0.485458	0.435947	0.561124	1.40736	0.42552	1.18269	13.5999	8.74734	15.2164	9.41039	10.0737	2.6263	5.09714	6.76459	1.17334
2::LmxM.08_29.2830;2::LmxM.28.1620	9	8	47	0.013265	223.144	PCF XL	AMA(Mø) nonXL	hypothetical protein, conserved	20.5284	29.2827	20.5437	1.14542	1.505	1.11052	0.564008	0.21806	0.29037	0.183127	0.0608174	2.44841	0.381188	1.61447	0.112447	0.240212	8.12444	0.00933875	0.106275	0.168541	0.0404734	2.92925	1.77607	1.40252	0.932673	0.613464	1.18862	2.00853	0.327737	0.143227
2::LmxM.07.0220	3	3	20	0.0132684	106.123	PCF nonXL	AMA(Mø) WC	hypothetical protein, conserved	0.270006	0.392068	0.184664	1.59784	0.452848	3.12006	0.0788554	3.52081	1.24329	0.0602757	5.30165	1.86103	3.02767	20.458	20.5997	1.15069	1.45452	23.7867	0.895821	2.41673	1.98727	1.11342	1.406	2.4543	0.288549	0.24986	0.211952	0.0146668	0.105223	0.29553
2::LmxM.25.2010	10	9	40	0.0132996	12.929	PCF WC	PCF nonXL	hypothetical protein, conserved	1.89443	16.6273	0.316755	3.29048	1.38301	0.693902	2.1867	1.15653	0.752755	4.34721	1.73776	8.06486	0.597627	0.523702	0.646611	0.790964	1.49945	1.71654	0.783585	1.08492	1.06478	7.75109	6.01226	9.09431	4.13781	4.9696	3.89666	4.77387	3.95047	4.25407
2::LmxM.27.0240	4	4	7	0.0133019	57.1474	PCF XL	PCF nonXL	kinetoplast-associated protein-like protein	9.97093	7.01923	13.9004	6.13664	3.58117	1.11856	1.07528	0.156017	7.92208	1.30992	1.90053	0.073414	0.0357677	0.0421531	0.462621	12.5732	0.343021	0.361233	0.560688	0.0861995	3.45193	7.06456	9.0698	7.4875	0.855287	1.55577	0.952197	0.19778	0.349757	0.386329
2::LmxM.17.0200;2::LmxM.07.0410;2::LmxM.17.0190;2::LmxM.34.2370	13	4	17	0.0133559	38.762	PCF WC	AMA(Mø) XL	receptor-type adenylate cyclase a	0.318631	2.7468	0.287141	0.00629345	1.26557	0.964681	0.26007	0.127577	0.819958	0.370157	0.0734571	0.907531	0.713235	0.648114	0.0301318	3.99724	0.889051	0.773527	0.978768	0.40705	0.627211	13.024	18.1986	15.5867	8.34232	11.4788	9.36136	6.02848	0.414798	0.352879
2::LmxM.36.1520	10	9	30	0.0134615	9.26731	META nonXL	PCF XL	hypothetical protein, conserved,nima-related protein kinase, putative	0.368511	0.364433	1.1556	1.40292	3.30415	5.84424	5.44106	1.2296	1.64737	0.795621	1.2677	3.93773	2.89283	8.13632	4.2403	3.01027	7.26695	7.22449	0.979744	2.72031	3.71869	3.53449	2.83739	4.38702	4.62296	6.51569	2.29921	1.6858	2.64429	4.52428
2::LmxM.08_29.1150;2::LmxM.36.5410	6	5	52	0.013474	5.22036	PCF nonXL	AMA(Mø) nonXL	tryparedoxin, putative	3.35713	3.90494	3.95767	0.834412	2.26476	2.60224	1.64059	1.51262	0.927163	0.593064	4.82537	4.32693	4.03539	6.73593	7.75276	1.91212	5.66043	2.18606	0.696726	1.7744	1.0773	3.63828	3.20932	5.29846	3.5366	4.7969	5.7804	3.31159	3.5437	4.30676
2::LmxM.08_29.2340	2	2	20	0.0140568	729.927	PCF WC	META XL	hypothetical protein, conserved	0	0.434544	0	0.018195	0.0421175	0	0.0467108	0	0.570777	0.237707	0	0.865373	0	0.279757	0	0	0.216093	0	0.648331	0.114692	0.135992	11.7907	11.5817	20.6512	11.5526	13.4185	0.872776	6.26487	9.23389	11.0234
2::LmxM.29.3430	8	7	15	0.0141621	11.3332	PCF WC	AMA(Mø) nonXL	hypothetical protein, conserved	1.01621	2.70532	3.39122	1.64291	2.01838	1.16817	1.30783	0.887915	0.657285	13.5721	1.28969	0.514077	2.20857	1.66537	1.34356	2.3544	3.67985	1.59157	0.69646	1.40728	0.519033	9.82217	6.92627	12.976	5.1342	6.98681	1.83093	3.31755	4.62982	2.73909
2::LmxM.30.2810	4	3	49	0.0142838	36.0513	PCF XL	AMA(LD) XL	hypothetical protein, conserved	1.6419	9.64799	19.9546	0.0850238	0.0616859	0.969509	6.04119	0.129981	1.22013	0.437771	0.398604	0.0302927	1.48486	2.97073	4.76396	2.99362	1.2291	2.52111	3.10324	0.0634954	1.85302	1.94478	2.55953	1.43615	6.45467	7.56833	15.188	1.77367	1.04272	0.430319
2::LmxM.32.1690	2	2	2	0.0143514	143.309	PCF XL	PCF nonXL	DNA polymerase delta catalytic subunit, putative	29.7935	1.73836	0.891458	0.709346	11.3994	9.90484	4.42331	3.24784	4.56574	2.88088	0.06493	3.24741	0.0428135	0.0335357	0.149899	0.166854	0.459051	0.365655	3.27206	0.584707	1.63719	6.60763	5.81027	0.371905	1.5223	0.65781	1.00293	1.59593	1.90662	0.945747
2::LmxM.15.0050	3	3	10	0.0145474	106.849	AMA(Mø) WC	AMA(LD) XL	cytochrome-b5 reductase, putative	0.748693	0.502636	1.18266	7.47234	0.00117874	0.722104	1.10029	0.46983	0.869562	0.24185	0	0	0	0.371112	0.865892	1.28397	0.301801	1.16506	1.5403	5.02657	2.10081	10.3478	7.5628	6.91889	8.032	6.49007	8.84043	3.46374	9.6568	12.7208
2::LmxM.34.5340	8	8	33	0.0145641	14.7401	META WC	META XL	hypothetical protein, conserved	2.2254	1.74812	1.8118	0.387377	0.836482	1.53235	2.82593	1.81524	0.982491	4.52044	0.457846	3.03586	1.58083	1.61684	3.78846	4.66125	0.27558	0.485709	3.78785	0.861726	1.47501	5.16814	3.48217	3.84352	11.8393	12.0622	16.7253	1.44011	1.37202	3.35468
2::LmxM.33.3890	3	2	16	0.0146244	60.6184	PCF WC	AMA(Mø) XL	hypothetical protein, conserved	0.316135	0.987272	4.93852	0.900617	0.704219	0.533853	0.169059	0.364347	0.330096	0.480005	0.00228879	0.857728	0.845279	2.74511	2.41957	1.03904	1.49352	0.357715	1.08819	0.282383	0.792767	6.72102	28.4411	17.182	8.14146	6.75208	0.520489	2.84723	2.40518	5.34173
2::LmxM.06.0350	2	2	12	0.0146402	669.846	AMA(LD) XL	PCF nonXL	NAD(p)-dependent steroid dehydrogenase-like protein	0.746968	0.790443	1.12548	0.143628	0.218819	0.0873195	0.935519	0.0732599	0.531044	0.165663	0.0868152	73.7107	0.0201178	0.00588089	0.0844195	0.593216	0.0837772	0.209398	1.13643	1.15457	1.34292	1.70595	2.20869	2.78465	1.99601	2.1084	2.16763	1.28622	1.28176	1.21427
2::LmxM.19.0340	3	2	16	0.014653	30.2133	AMA(Mø) WC	META XL	hypothetical protein, conserved	1.18513	0.792127	0.42789	0.0551368	0.180315	0.61414	0.325127	1.13363	2.2163	6.05919	0.961776	2.98723	0.0315178	0.379999	3.05994	0.740365	0.884565	1.71566	13.8665	3.23093	4.78404	4.09334	3.92402	3.67589	7.53444	9.17699	0.294877	10.1568	11.2655	4.24659
2::LmxM.28.0710	2	2	9	0.0148513	253.084	AMA(Mø) WC	PCF nonXL	hypothetical protein, conserved	0.862046	2.81875	3.76815	0.000871623	0.167471	0.130648	0.0405063	0.00384701	1.34933	7.90772	0.033627	4.52221	0.0534205	0	0.0564799	0.718671	0.0596931	0	1.14803	0.063756	0.546995	6.23547	8.87098	9.25922	4.56489	6.32754	12.6757	13.8476	5.11627	8.85017
2::LmxM.29.0970	3	3	28	0.0148563	5.96158	PCF WC	AMA(LD) XL	p22 protein precursor, putative	1.21564	1.86238	1.41844	4.7887	2.92108	2.12295	1.29343	2.15612	1.16222	0.891723	1.40455	1.907	5.97416	2.63345	1.32561	7.12124	3.54862	1.56128	1.71025	1.96746	2.16179	6.83432	6.90693	11.3169	4.49629	6.11327	1.07317	2.64635	3.85974	5.60489
2::LmxM.31.3610	8	7	44	0.0148605	15.3041	AMA(LD) XL	AMA(Mø) nonXL	hypothetical protein, conserved	9.55489	7.93594	2.30888	1.91945	0.8283	1.04265	0.731594	0.96842	0.57732	0.676449	1.99404	26.222	1.61105	2.47857	2.45513	1.65	2.11303	1.81271	0.433014	0.872119	0.582759	4.16367	1.84516	4.16224	4.91249	4.5222	4.73259	1.60722	2.93631	2.34982
2::LmxM.10.0890	3	3	49	0.0148646	16.2629	META WC	PCF nonXL	FKBP-type peptidyl-prolyl cis-trans isomerase, putative	4.85625	3.58047	2.90169	1.31183	0.776907	0.406084	10.3019	1.60452	0.915979	0.734405	0.650452	15.9319	1.17454	0.26077	0.166019	1.16348	1.03513	1.76859	0.873858	0.645623	0.574236	4.92424	5.84766	7.55949	3.08279	5.29736	17.6621	0.35947	2.37867	1.25357
2::LmxM.36.5380	2	2	18	0.0151337	72.312	PCF WC	AMA(LD) XL	NADH dehydrogenase, putative	1.68907	4.44855	0.998287	0.141414	1.04627	4.44696	0.717106	0.11543	0.231328	0.186533	0.383684	0.00155072	0.409116	2.85131	0.352715	12.5022	1.27775	0.211121	2.25667	0.420372	1.21535	9.75127	15.8426	15.7518	5.20694	8.57807	1.38293	1.66049	3.47525	2.44779
2::LmxM.13.0780	3	3	15	0.0151433	Infinity	META WC	META XL	protein kinase, putative	0.0824087	2.27536	0	0	0	0	1.32099	0.000151396	0	0	0.45251	2.87939	0.352836	0.0560293	0	0.275642	0	0.0882771	0.091543	0	0	9.10274	11.6843	18.8662	18.0596	27.9471	2.60449	0.603238	2.79776	0.459393
2::LmxM.29.3690	4	3	10	0.0152493	252.595	PCF WC	PCF nonXL	hypothetical protein, conserved	0.770593	0.263584	0.354837	0.191511	1.63739	1.1909	1.81751	0.616989	0.0593525	1.44173	0.0514623	0.159804	0.158946	0	0.0381905	1.68144	0.252992	0	0.199457	0.476577	2.18459	17.0298	17.6131	15.1529	3.94897	8.48557	3.21489	3.95509	13.6345	3.41737
2::LmxM.04.1190	3	2	5	0.0152499	31.3806	PCF WC	META nonXL	tRNA nucleotidyltransferase, putative	5.13012	3.91025	1.85399	1.24222	5.47034	1.99505	6.83774	1.84135	2.10946	0.664252	1.33393	0.640163	0	1.53908	0.00068154	0	0.769126	0.20065	1.27938	0.50062	0.89818	1.04003	4.14963	25.2425	1.67004	14.5782	9.68538	1.4045	2.97121	1.04187
2::LmxM.08_29.0280	12	7	28	0.0152514	14.0171	META XL	AMA(Mø) XL	unspecified product	1.30933	2.06457	2.69127	4.22039	8.45829	9.19706	0.565881	0.548437	0.446333	0.0862178	0.652593	10.7373	0.37074	0.541027	0.68338	6.82332	3.30487	2.76081	3.64031	2.21681	2.37207	4.31535	3.87305	5.92847	4.83323	6.57303	5.84146	1.45606	3.28542	0.202945
2::LmxM.27.0930	9	9	37	0.0153615	5.08935	META nonXL	PCF XL	isovaleryl-coA dehydrogenase, putative	1.56401	1.14337	1.49566	4.9269	5.1076	4.66357	0.960058	2.36949	1.4558	0.840174	8.23153	1.71014	2.40638	8.48489	6.94599	4.52218	5.16011	11.7085	1.41743	3.23314	3.15874	1.91459	1.55977	2.62066	1.82152	2.48565	3.11271	1.32758	1.94075	1.71114
2::LmxM.21.1830	6	4	64	0.0154072	7.18842	PCF WC	PCF nonXL	proteasome alpha 5 subunit, putative,20S proteasome subunit alpha 5, (putative)	0.598042	1.3291	0.915606	1.93379	2.32184	1.60663	10.1451	1.53526	1.92978	1.51579	2.77746	0.0545711	0.548004	1.12897	1.15371	2.17717	1.38077	2.87569	2.78995	2.45817	2.89781	5.53683	5.29175	9.51956	5.61979	6.59415	6.21943	7.84241	6.23021	3.07267
2::LmxM.25.1640	2	2	24	0.015419	486.779	PCF XL	PCF nonXL	hypothetical protein, conserved	14.272	18.2243	27.4414	0	1.05126	8.20741	0	0	0.542983	0.239858	0	0	0	0.100114	0.0230173	0.121742	0.0718254	0.0224329	0.695037	0.0595178	0.00500699	3.25573	3.8512	4.6063	3.22152	3.45473	0.875731	4.13603	1.65057	3.87035
2::LmxM.34.1460	3	3	33	0.0154348	172.277	AMA(LD) XL	AMA(Mø) XL	hypothetical protein, conserved	2.10381	4.10258	1.79685	0.159109	0.149143	0.700344	0.00323838	0.0135363	0.244698	7.60975	0.0248695	37.4112	0.671253	3.03854	3.83393	0.32062	0.352596	1.03995	1.25725	0.336066	1.67283	4.89011	5.15031	5.78972	3.27284	4.29489	5.97579	0.401993	1.33985	2.04231
2::LmxM.12.0390	4	4	29	0.0154513	46.0582	META WC	META nonXL	hypothetical protein, conserved	0.628933	0.288579	0.245646	0.747602	0.0929708	0.855352	3.58395	0.10374	0.263793	1.07201	0.0791061	15.3477	0.105506	0.278736	2.13065	0.291178	0.0313945	0.313199	6.11602	0.894715	1.39644	8.80371	8.26205	6.05825	6.8361	11.0429	11.4035	2.3045	8.84064	1.58111
2::LmxM.29.0760	9	7	19	0.015461	21.448	PCF XL	PCF nonXL	hypothetical protein, conserved	8.59766	7.12285	15.5814	2.36357	8.90926	6.78068	6.62991	0.741599	0.777327	0.402325	0.290938	6.38773	0.534201	0.673711	0.251519	8.47161	2.13612	0.991681	1.50424	0.640537	1.07759	3.62698	1.87297	2.85857	2.90055	3.42569	1.1265	1.50967	1.11917	0.693428
2::LmxM.05.0460	4	2	17	0.015557	247.864	PCF XL	META nonXL	GTPase, putative	9.79482	9.76496	18.9396	0.318298	2.45383	3.29287	4.10472	1.16188	1.3765	0.0514231	0	28.4051	0	0	0.188027	0.0963838	0.0396841	0.0192566	0.338941	0.211319	0.526227	1.96104	2.07712	1.12532	1.1498	1.02228	0.569313	5.69703	1.21489	4.09928
2::LmxM.36.4500	2	2	17	0.0156226	38.4556	PCF WC	PCF XL	hypothetical protein, conserved	0.648283	0.288644	0.331156	0.740108	0.844846	0.0716023	2.91925	0.588206	0.364711	4.93797	1.14959	0.239048	5.51298	0.151516	0.184065	0.195731	0.309594	1.05135	0.175703	1.24599	0.345312	14.4673	15.3423	18.9554	6.56391	9.36103	0.8121	5.00157	6.39949	0.801324
2::LmxM.14.0950	3	2	10	0.0158953	274.358	AMA(Mø) WC	META nonXL	hypothetical protein, conserved	6.56042	10.2475	1.80841	0.619546	0.336877	0.125436	0.60716	0	0.157607	0.175315	0.193766	0.372354	0.436251	0	0	0.00866272	0.0875422	0.153963	1.77515	0.247032	0.323065	1.37435	0.521913	0.411278	0.69461	0.936974	3.1893	64.1861	0.445114	4.00428
2::LmxM.08_29.0270	2	2	22	0.0161303	Infinity	PCF WC	PCF nonXL	unspecified product	0.519272	0	0.332181	0	0	0.428613	0.812961	0	0.160144	0.632111	0	0.639725	0	0	0	0	0.380517	0	0	0.660245	0	12.5155	13.1827	11.5625	18.3195	17.8585	0.245771	4.63261	15.844	1.27316
2::LmxM.03.0970	2	2	28	0.0162803	75.1765	PCF XL	META XL	hypothetical protein, conserved	1.49633	7.90722	29.2484	0.133941	0	0.380208	6.5478	0.0495106	0.334555	0.365897	0.670785	0.120591	2.04873	2.35619	2.11886	0.90073	0.249971	0.329675	0.351464	0.212855	0.338776	2.43099	1.66749	2.71479	5.76698	6.14525	24.4617	0.205731	0.244237	0.20035
2::LmxM.33.2420	2	2	17	0.0164705	134.8	PCF WC	PCF XL	glycosyltransferase-like protein	0.24251	0.0549962	0	4.63977	0.453595	0.139163	0.348851	0.497155	0.543551	0	0	0.779277	1.16834e-05	0.0822305	0.309158	0.399677	0.0434483	0	3.6828	0.150594	0.315551	19.1026	9.75051	11.2506	12.3921	17.7684	0.566957	4.40064	10.584	1.50192
2::LmxM.28.2190	5	3	3	0.0165669	64.216	AMA(LD) XL	PCF WC	hypothetical protein, conserved	1.73652	0.467704	0.0305952	0.0450776	2.8083	1.75216	0.198095	3.27013	2.01686	8.98814	24.5826	3.479	7.92816	1.12838	2.947	5.09313	8.52145	11.7363	1.48458	2.74613	2.90961	0.101979	0.338911	0.136066	0.184271	0.492189	3.0162	0.42782	0.474328	0.95834
2::LmxM.19.0300	8	8	55	0.0165734	14.5068	PCF WC	AMA(Mø) XL	RNA binding protein, putative	5.32067	6.25688	10.3363	0.340492	0.661553	0.727238	0.536829	0.516867	0.584937	14.8107	0.333128	0.299497	0.42381	2.60281	2.10912	0.285926	2.22908	1.53475	1.38938	1.13932	0.750876	6.91487	7.40866	9.44784	3.54954	3.59159	3.95198	1.4107	1.63527	8.89939
2::LmxM.29.0560	4	3	26	0.0170563	93.1455	PCF WC	META nonXL	hypothetical protein, conserved	0.176153	0.0236722	0.30455	0.164058	0.26579	0.410504	1.82009	1.11477	0.518915	4.56022	0	0	0.154478	0.65279	0	0.00837926	0.345469	0.142751	4.17832	1.23224	1.30961	12.0902	12.8881	21.2776	5.69294	7.25562	7.13209	10.9551	2.07002	3.25548
2::LmxM.20.1640	3	3	32	0.0170847	14.8402	PCF WC	AMA(Mø) XL	phosphatase-like protein	3.02111	1.74414	4.82797	0.56846	1.0657	2.23556	0.686048	0.518691	0.749793	0.601162	6.07301	1.41403	1.32224	3.98509	11.483	0.710722	3.68454	6.97844	0.527129	0.600736	0.973027	7.92118	9.46932	11.6151	4.20974	4.87938	0.841371	1.94297	4.0983	1.25199
2::LmxM.27.2090	2	2	14	0.0172363	14.7951	AMA(Mø) WC	PCF nonXL	hypothetical protein, conserved	1.75658	4.67935	5.1018	4.86186	0.417029	0.576311	1.36582	0.589185	0.908354	0.40789	0.953092	1.20754	0.5062	0.325439	1.07863	0.866267	0.0327213	1.28572	3.20833	2.45824	0.778892	9.95638	1.72025	1.665	12.099	1.21136	11.7201	7.426	8.78879	12.0479
2::LmxM.04.0990	3	3	27	0.017495	201.255	PCF WC	AMA(LD) XL	hypothetical protein, conserved	0.304158	0.527649	0.264887	0.202885	0.157407	0.5461	0	1.54647	2.01501	0.203765	0	0	1.52637	5.5691	2.34098	0.172344	0.239093	3.8636	0.144906	1.41854	1.0977	11.8033	11.4674	17.7382	6.56656	8.01732	0.140219	11.9593	4.41072	5.75606
2::LmxM.27.0670	5	4	17	0.0177487	129.288	PCF WC	AMA(Mø) WC	amino acid permease, putative	0.159435	0.717428	0.661743	4.83775	2.17831	1.98876	7.1295	0.499156	2.65302	0.937045	0.0925252	15.1443	0.297652	0.469619	1.25303	1.0623	2.34581	5.45004	0.504266	1.32493	4.60651	12.8926	12.137	13.0023	0.120696	0.230005	7.01008	0.00779761	0.130413	0.155953
2::LmxM.20.1290	3	3	27	0.0178595	92.5567	PCF WC	PCF XL	hypothetical protein, conserved	0.0936814	0.0720557	0.2424	0	0.700499	0.585701	0.440377	0.516087	0.298698	1.28964	2.60599	2.15476	0.378031	6.66886	3.62104	0.53612	3.10765	3.24663	0.338169	0.685723	1.40681	13.627	9.38104	14.7678	11.8493	9.65712	1.36382	3.6735	4.49747	2.19407
2::LmxM.32.3210	6	6	7	0.0179605	12.6891	META WC	PCF nonXL	beta prime cop protein, putative	2.72408	0.535146	4.49387	0.969736	1.81947	2.0328	1.98958	0.361171	1.03247	1.6626	1.18359	10.5878	0.166366	0.646422	1.39856	2.61277	0.329107	2.23587	1.38765	0.970476	1.6423	5.38841	7.03939	6.77288	4.78248	5.52773	17.7497	2.47278	4.7299	4.75492
2::LmxM.08.0200	5	4	17	0.0180549	Infinity	AMA(LD) XL	PCF nonXL	hypothetical protein, conserved	0.0290182	0	0.0164454	0	0	0.0419528	3.13276	0	0.0350278	73.6395	0	2.7192	0	0	0	0.0160488	0	0	0.0803311	0.324233	0.787953	0.668416	0.65211	1.26169	1.70313	2.43741	0.132116	0.473769	1.6269	10.2219
2::LmxM.34.4470	7	7	43	0.0185584	5.1736	PCF WC	PCF XL	hypothetical protein, conserved	1.23539	1.89158	0.790107	1.91191	0.925852	1.81157	3.3488	1.62619	0.533398	1.16673	2.5562	0.233884	1.40887	6.50229	5.19874	1.38796	1.82931	7.41121	2.81254	1.56434	1.32856	7.90259	5.07916	7.28367	6.23651	9.20718	4.49926	4.44697	5.10137	2.76788
2::LmxM.07.0930	4	4	18	0.0187684	50.6367	AMA(Mø) XL	META nonXL	hypothetical protein, conserved	1.46643	1.38348	1.36436	0.0465206	0.614824	0.608985	45.0524	0.307547	1.47132	0.28464	0.31429	0.689816	0.131654	1.51687	1.78845	0.488166	0.408894	0.02779	0.336485	0.620615	0.631967	7.91549	7.09138	1.66754	5.93949	10.7116	5.852	0.267867	0.70913	0.290017
2::LmxM.28.0380	7	6	35	0.0189704	61.3706	PCF XL	META WC	hypothetical protein, conserved	11.1577	11.0784	14.5689	0.074512	0.92009	3.93256	0.692672	1.05864	0.985131	0.213201	16.8518	0.021429	17.8558	6.75042	4.7501	1.52766	1.85488	0.332936	0.732186	0.589784	0.361736	0.178877	0.172719	0.259605	0.156498	0.214751	0.228468	1.85049	0.339648	0.288344
2::LmxM.17.0250	2	2	30	0.019047	153.584	PCF WC	META nonXL	cystathionine beta-synthase	1.25769	1.57462	2.12217	0.193361	0.105364	0.0977297	0.227937	0.107135	0.000523169	0.00769957	0	10.6593	0.429204	5.71924	0.675873	0.201307	0.0968518	0.0260941	0.276371	0.272667	0.36918	16.7913	16.8474	16.1613	5.26832	3.7953	2.97726	6.97309	4.23072	2.53511
2::LmxM.31.3140	3	3	10	0.0190742	17.5717	PCF WC	AMA(Mø) XL	pyrroline-5-carboxylate synthetase-like protein	1.55508	0.819906	8.03331	0.179723	3.22333	1.27143	0.553543	0.161726	0.722377	2.43803	1.8083	4.52237	5.54327	0.200014	0.640455	0.819325	6.35258	0.587014	1.25352	0.342816	0.482386	7.90215	5.47179	11.8879	5.40952	6.30885	9.83566	4.46904	2.54287	4.66169
2::LmxM.09.0910	6	6	52	0.0197542	11.0583	AMA(Mø) WC	AMA(Mø) nonXL	calmodulin, putative	1.33379	3.30705	10.9716	2.94904	1.64186	0.984954	3.08468	1.59435	0.886469	1.48803	2.2708	0.828842	1.84241	1.68805	2.33449	1.15854	2.12198	2.81625	0.740305	1.03835	0.687616	4.51232	3.17971	4.29486	5.08358	6.64069	3.24663	20.3785	4.60662	2.28761
2::LmxM.05.0560	2	2	15	0.0201782	21164.3	META nonXL	META XL	hypothetical protein, conserved	0.189821	0.00928974	1.17751	0	0	0.00154256	0.0145746	0	0	0	1.12235	0	2.72387	0	0	32.6471	0	0	1.11654	0	0	12.6386	5.02897	10.8727	11.659	4.25502	2.12133	3.21613	2.60713	8.59855
2::LmxM.33.2570	3	3	17	0.0202699	6.76275	META nonXL	PCF XL	hypothetical protein, conserved	0.326249	0.604159	1.73832	5.16527	0.995697	1.86556	9.38716	1.84489	3.69094	1.19684	0.396714	2.7617	2.30172	1.47303	2.17179	5.1119	5.19338	7.74264	1.26758	2.84111	3.66358	6.3716	3.88727	3.68527	5.58763	5.69368	3.95371	0.885187	2.52527	5.67014
2::LmxM.36.1860	3	2	24	0.0203537	36.0558	PCF XL	AMA(Mø) WC	hypothetical protein, conserved	11.1793	11.7381	14.2225	3.22314	11.4416	7.12347	1.88888	2.21733	1.17367	0	0.732379	0.498474	4.81159	6.59988	5.35204	1.21509	4.8923	5.91948	0.26995	0.696552	0.299793	0.87232	0.434421	0.679612	0.619117	0.612031	0.256925	0.457291	0.171663	0.401114
2::LmxM.12.0410	2	2	30	0.0212602	134.85	PCF XL	PCF nonXL	hypothetical protein, conserved	3.75143	13.5488	20.8837	0.0167608	0.724873	1.01426	0.224113	0.0520997	0.78182	1.48689	0.135959	0.330824	0.0579066	0.225251	0	0.126713	0.540585	0	2.45014	0.0263624	0.294792	6.95792	6.99983	13.3907	4.91229	8.32002	4.81461	3.87362	2.54267	1.51515
2::LmxM.36.6160	2	2	12	0.021287	81.0107	PCF WC	AMA(LD) XL	hypothetical protein, conserved	0.655359	0.923052	2.43504	0	0.811672	0.295959	0.0257796	0.557756	1.53062	0.00286156	0.619242	0	0.392561	5.84602	6.9288	0.257479	5.4075	1.18791	0.163617	0.805231	0.228615	11.8485	16.042	22.5065	5.19664	6.25182	1.77494	2.9007	3.9739	0.429872
2::LmxM.25.1340	3	2	8	0.0212872	2801.71	META WC	AMA(Mø) XL	protein transport protein Sec24C, putative	0	0.0925373	0	0	0.448612	0.768961	0.0136812	0	0.00611318	0.00156494	0.00169489	2.456	0.883199	0.0344562	0.005971	1.0858	0.319367	0	0.38429	0.0102735	0.0430992	6.71508	2.00267	0.148059	8.02594	1.93048	45.5018	19.4442	4.79819	4.87801
2::LmxM.27.1060	4	4	39	0.0213112	154.417	AMA(LD) XL	PCF nonXL	cysteine desulfurase, putative	1.96503	4.24081	7.39118	1.59999	1.68176	1.48814	1.43559	0.197696	0.398202	0.314671	0.0488319	40.3913	0.0744165	0.0139668	0.175544	2.16684	0.41863	0.504266	2.26863	2.17999	3.07266	2.29954	2.38819	3.62363	3.12913	4.50377	3.44907	2.12247	3.81692	2.6392
2::LmxM.06.0860	10	9	21	0.0218244	6.81217	PCF WC	META nonXL	dihydrofolate reductase-thymidylate synthase	0.911491	1.47917	3.96783	1.57126	1.48049	0.473764	7.13647	3.85526	4.5046	6.3547	2.38581	0.530312	1.71721	0.178169	1.55289	0.9089	0.545466	1.72365	4.94026	3.45404	4.26885	6.41881	4.74551	10.4849	2.53515	4.49475	4.86033	5.35534	5.83039	1.33424
2::LmxM.08.0280	2	2	12	0.0219248	71.8517	PCF XL	AMA(Mø) nonXL	ribosomal protein L2, putative	16.6321	15.4422	12.5759	4.02383	13.9925	7.3448	10.3781	0.523963	0.377434	0	0	8.07616	1.06614	0	0	0.778507	0.953621	0.47573	0.403896	0.0973595	0.120167	1.71186	0.232537	0.394791	1.13702	1.09068	0.732862	0.0915026	0.409108	0.93714
2::LmxM.05.0970	2	2	22	0.0223502	42.8082	PCF WC	PCF nonXL	mercaptopyruvate sulfurtransferase	0.566807	0.190878	0.636969	1.96623	1.54022	0.441473	2.97949	1.74092	1.94625	6.68579	0.223636	0.0239199	0.760652	0.0303299	0.228545	0.112549	2.09408	0.85138	1.80544	1.79489	0.508098	17.409	10.2447	15.9905	8.27941	6.83862	0.457431	4.68475	5.62563	3.34146
2::LmxM.36.4780	9	8	33	0.0224843	9.57145	META WC	AMA(Mø) nonXL	hypothetical protein, conserved	1.4076	2.01014	1.61011	0.769367	0.954274	2.31988	2.08034	0.365727	1.15432	0.749645	1.15887	3.32175	0.808328	16.75	2.20605	1.16072	4.33926	1.11885	1.45166	0.972595	1.03815	6.86179	6.42395	1.95266	11.0184	8.46232	13.6596	2.29524	0.966707	0.611801
2::LmxM.26.2640	4	3	14	0.0225034	27.5843	PCF WC	PCF XL	hypothetical protein, conserved	0.105291	1.07086	0.451999	2.00984	2.29859	1.88475	5.87376	2.62365	1.47405	7.93733	1.16833	0.294444	1.65105	0.333121	1.84684	0.128058	0.70364	1.34568	0.882692	3.76539	1.99872	3.83613	31.5695	9.50573	5.71951	4.77599	2.17115	1.09683	1.30302	0.174116
2::LmxM.36.0320	5	5	37	0.0227524	8.3728	PCF WC	AMA(Mø) XL	proteasome beta 2 subunit, putative	5.0166	2.40874	1.66142	2.84388	0.881301	0.852345	0.135171	1.10098	1.42749	0.714865	0.191819	12.5954	0.57526	1.0392	1.60117	1.33667	0.528689	2.41742	0.978258	0.887585	1.24326	7.71766	7.28672	7.29775	8.14899	7.40836	5.15435	3.93544	7.12589	5.48729
2::LmxM.29.1510	6	2	42	0.0231945	10.2669	AMA(Mø) WC	PCF WC	p1/s1 nuclease	1.14426	0.791015	2.44879	3.2958	4.2283	3.01243	7.43988	4.15131	6.14991	12.3115	0.208049	1.14548	1.23868	1.92113	0.965154	2.07007	5.66983	5.3615	4.03006	3.1744	3.13266	0.640151	0.6714	0.638493	1.10204	1.18821	1.84861	3.93123	4.33997	11.7497
2::LmxM.36.4170	11	9	54	0.0235183	172.976	AMA(LD) XL	META XL	oxidoreductase, putative	0.293515	0.363841	0.277652	0.0678571	0.0871742	0.273673	0.31769	0.260955	0.636132	1.38957	0.108958	72.6569	0.466675	1.40277	1.007	0.104032	0.169304	0.238274	0.455103	0.267291	0.330786	1.7389	2.46957	3.31092	1.22078	2.06027	3.90414	1.21932	1.55358	1.3474
2::LmxM.11.1100	6	5	28	0.0236112	17.8722	META WC	AMA(Mø) XL	lanosterol 14-alpha-demethylase, putative	3.7286	3.6188	0.207105	5.53813	1.33993	0.539555	0.316796	0.183692	1.78389	1.13182	0.316173	3.00812	0.587308	1.63916	0.424501	0.996651	1.37127	0.442823	1.09026	1.04948	0.385978	11.4348	5.65866	1.71307	9.51028	8.02106	23.2955	3.5063	5.86742	1.29289
2::LmxM.33.3660;2::LmxM.08_29.0200	6	5	16	0.0242266	128.001	AMA(LD) XL	PCF nonXL	transmembrane/endomembrane-like protein	0.324113	0.28906	0.284083	0.21838	0.244657	0.262237	1.19188	0.339401	0.847158	1.56847	1.57134	69.5456	0.202539	0.259484	0.105827	0.29796	0.242951	0.0296494	1.54337	0.46997	0.756714	0.405332	0.707646	1.09552	0.344139	0.499546	14.1146	1.14999	0.550217	0.538157
2::LmxM.15.0440b;2::LmxM.36.3670	2	2	14	0.0246659	86.3156	AMA(LD) XL	META nonXL	unspecified product	0.526202	0.864864	1.64016	0.192104	0.644227	0.0757116	4.82459	0.102146	0.304093	33.6711	0.371352	8.93746	1.79355	0	0	0.439023	0.0585968	0.000319981	1.43304	0.0125492	0.505898	1.13528	3.06721	1.08239	7.58374	7.3069	6.33332	1.92151	4.39146	10.7812
2::LmxM.36.0360	3	3	13	0.0247482	23.0746	PCF WC	AMA(Mø) nonXL	hypothetical protein, conserved	2.48729	2.41003	1.69708	0.840545	0.515846	0.795661	0.33852	1.3977	0.294973	1.15261	0.0552569	15.0413	1.4422	3.9396	2.96613	0.693983	2.22966	4.16935	0.0460879	0.993708	0.112054	8.15392	7.25631	11.1682	5.53586	8.18732	1.93442	1.68173	4.47294	7.98965
2::LmxM.30.1130	4	4	26	0.0252535	25.1571	AMA(LD) XL	PCF XL	N-acyl-L-amino acid amidohydrolase, putative	0.465886	0.240492	0.509536	1.85396	1.14954	0.785758	0.0858154	0.698563	1.8448	3.98461	0.219802	26.3845	2.05837	3.05773	2.10648	0.743769	1.43017	1.98325	0.391688	1.17344	0.78906	5.96606	4.86327	10.6293	3.55155	5.36754	3.60054	2.4742	5.05109	6.53924
2::LmxM.31.1160	2	2	13	0.0253615	175.795	PCF XL	PCF nonXL	long chain polyunsaturated fatty acid elongation enzyme-like protein	14.3198	13.0625	17.344	0.150648	2.29673	0.207057	1.09512	0.0147638	0.948805	2.61948	0	6.25749	0	0.254423	0	0.104885	0.546885	0.168851	0.973038	1.49383	1.86096	8.41088	6.81815	2.81612	1.96335	2.74812	7.0735	0.604391	5.1912	0.655004
2::LmxM.31.3400	2	2	9	0.0254004	33.7522	META WC	META XL	hypothetical protein, conserved	1.0464	2.89652	1.09547	0.239998	0.485462	0.271535	0.195427	0.601688	0.27459	0.298597	0.894983	15.9625	0.162144	1.90902	1.65621	1.27593	1.91285	3.13949	0.404796	0.628382	0.35006	3.67455	2.59131	3.72299	16.7665	16.2364	0.647852	3.14973	2.72971	14.7789
2::LmxM.21.0710	4	3	15	0.02543	15.0264	PCF WC	META XL	ribonuclease L inhibitor, putative,ATP-binding cassette sub-family E, putative	0.216147	0.302405	3.57554	0.195728	0.773449	1.36821	3.5243	0.599034	5.81577	0.99101	0.218649	2.69272	2.06822	2.29347	3.29602	3.23201	0.810289	5.06374	1.92447	1.62806	3.32978	5.85181	12.7392	16.5315	4.01063	4.84032	7.94491	0.371763	1.4271	2.36378
2::LmxM.07.0270	3	2	25	0.0256428	65.0804	PCF WC	META XL	acetylornithine deacetylase-like protein	0.798043	0.969924	0.406196	0.0815589	0.152548	0.485968	0.147768	0.142728	0.476201	0.204642	0.382981	2.29822	0.222363	0.347884	0.224133	0.37748	0.862976	0	2.80567	0.221001	0.402101	13.6012	17.3289	15.9326	6.11526	17.6217	0.558554	2.66875	9.38671	4.77591
2::LmxM.25.2340	5	5	32	0.026242	17.2171	AMA(LD) XL	AMA(Mø) nonXL	serine/threonine-protein kinase, putative,protein kinase, putative	3.73488	3.80266	8.20712	0.484536	0.759842	0.710081	0.471056	0.566516	0.709599	16.1252	0.0409128	7.01772	1.62792	2.08527	2.26039	0.323092	0.746423	0.680906	0.522405	0.317075	0.507078	4.69758	3.14809	7.44911	7.38623	5.96526	7.51829	2.68052	4.29618	5.15802
2::LmxM.29.0430	3	3	9	0.0265603	23.4364	META WC	AMA(LD) XL	hypothetical protein, conserved	1.01876	0.883872	1.27018	0.0858094	0.911341	2.30082	0.901379	0.408505	1.36963	1.18886	0	0.151228	0.954463	0.643061	0.602591	0.144857	0.937222	1.33708	1.91461	0.19887	0.709989	12.5525	9.65685	6.16249	14.1073	13.1802	4.1192	5.58738	7.47431	9.22659
2::LmxM.18.0150	5	5	35	0.0273209	19.5664	PCF WC	AMA(Mø) XL	serine/threonine protein phosphatase type 5, putative	0.636535	0.515708	1.58158	2.68585	0.750645	0.938358	0.755791	0.213042	0.70998	3.65677	0.238333	8.13007	1.93437	1.15751	0.506002	13.5103	1.09699	0.543256	0.520721	0.639601	0.522294	8.83195	11.6527	12.3637	5.95424	8.41958	1.09983	2.27777	4.63165	3.52485
2::LmxM.36.4360;2::LmxM.34.1260	10	8	37	0.0274562	8.69071	META WC	AMA(Mø) nonXL	proteasome regulatory ATPase subunit	2.21523	1.35294	0.97191	1.11499	4.10386	0.407002	4.17897	1.13979	0.368155	0.795351	0.699975	8.05289	2.00557	1.00212	1.15141	0.744497	3.02804	2.38185	1.77967	0.625866	1.1852	7.70916	5.07334	8.64188	6.45907	10.4332	14.3138	2.76105	2.97264	2.33057
2::LmxM.36.0570	2	2	10	0.0275033	89.9424	META nonXL	PCF XL	Mitochondrial elongation factor G, putative	0.210358	0.063658	0.15255	8.06006	9.8026	4.96068	0	0.363377	2.4426	0.0709969	0.0858885	0.7158	0	0.038919	0.402005	15.7359	5.51486	17.1156	0.0207974	2.60569	2.17792	5.85231	5.95522	7.43091	2.24825	4.94835	1.86841	0.267586	0.497621	0.391088
2::LmxM.17.1050	3	2	20	0.0275538	11.4411	META WC	META XL	hydrolase-like protein,esterase-like protein	3.6842	0.330861	0.434301	0.247002	0.826239	1.44359	1.15088	0.479105	2.00174	0.692941	2.41468	11.2218	1.47331	2.59172	2.01858	1.54348	3.51264	0.078138	0.446836	0.319587	1.78471	5.80503	5.89893	8.54429	10.534	10.6138	7.64747	5.14361	4.90706	2.20944
2::LmxM.36.2570	9	6	19	0.0279483	3.98654	META WC	AMA(Mø) XL	membrane-bound acid phosphatase precursor	4.16254	4.8443	6.3325	1.04573	1.72023	2.97073	1.22345	0.882382	2.41371	1.66253	2.26065	2.01557	1.2847	1.28217	3.32942	0.717915	1.61075	7.15841	1.72167	1.62555	5.17754	5.47192	4.01067	6.64738	6.58958	7.24852	4.17923	2.93379	3.45094	4.02551
2::LmxM.28.1490	2	2	17	0.0281564	3.90882	META nonXL	AMA(LD) XL	hypothetical protein, conserved	4.72858	4.99451	4.39916	4.19401	2.71458	1.60885	5.31783	2.50118	0.633868	0.61008	2.9867	0.599571	6.73965	3.97533	3.89334	5.10122	5.88591	5.41564	1.86278	2.4753	0.945943	2.29606	1.96574	1.56125	2.81467	2.36041	5.80581	2.47833	3.63767	5.49604
2::LmxM.12.0060	2	2	24	0.0283095	617.79	META WC	PCF nonXL	ribonuclease mar1	0.18737	0.530028	1.51867	0.203582	0.129697	0.0756667	0.715823	0.136448	0.710718	0.538457	0	9.10758	0	0.0773946	0	0.476797	0	0.228207	0.622193	0.115583	0.298796	7.52117	0.479714	5.61576	9.83461	3.10281	34.8762	14.3754	4.49241	4.02895
2::LmxM.36.6100	5	5	18	0.0284743	18.868	PCF WC	PCF nonXL	hypothetical protein, conserved	6.0076	1.7471	9.85048	0.0367646	1.07663	0.70573	3.59531	0.449413	1.2795	1.39254	0.169336	18.4158	0.509111	0.426304	0.322572	0.476253	1.51026	0.657535	2.06616	1.44322	0.65344	8.28661	6.72646	8.7226	3.85788	6.90023	6.79496	0.799705	2.54682	2.57366
2::LmxM.36.6340;2::LmxM.32.2320	4	2	1	0.0286157	106.468	AMA(LD) XL	PCF WC	ubiquitin-protein ligase, putative	9.10262	11.6669	18.2625	0.138875	0.737469	1.0905	0.0109861	0.685419	1.01962	0.0474357	41.0217	5.62088	0.86045	1.04181	4.26655	0.493573	0.591799	0.709894	0.226885	0.197764	0.164675	0.109579	0.139031	0.189927	0.192547	0.35486	0.501822	0.0603292	0.196506	0.297062
2::LmxM.05.1215	4	4	18	0.0292723	8.9605	META WC	AMA(Mø) nonXL	surface antigen-like protein	2.3025	1.87641	8.47178	0.366267	1.79574	1.56972	2.61833	1.66691	1.32433	2.56921	4.37514	0.393838	4.08541	5.4918	2.84174	3.52168	5.21449	1.37125	0.645597	0.878681	1.91672	2.09392	2.07752	3.97791	13.9071	12.301	4.62502	1.52812	2.38203	1.80989
2::LmxM.30.0440;2::LmxM.30.0440a;2::LmxM.30.0440b	38	35	75	0.0297912	3.92098	PCF nonXL	AMA(Mø) nonXL	unspecified product	3.81316	4.59695	5.56736	1.33874	3.96491	2.9124	1.68708	2.71102	1.44235	1.58635	7.09042	1.17954	5.8597	7.77639	6.20489	3.22693	6.53734	4.61636	0.992157	2.434	1.63405	2.31351	1.80049	2.61855	2.368	2.90311	3.72516	1.23154	1.73969	4.12786
2::LmxM.10.0490	2	2	13	0.0298055	2340.72	PCF WC	AMA(Mø) XL	mitogen-activated protein kinase (MPK3)	0.575097	0.00826107	0	0	2.27819	0.841871	0	0	0.018561	0	0.219311	4.78899	0.0262564	0.0913159	0	1.118	0.294069	0.0747651	2.10352	0.581171	0.282461	18.2288	14.9521	10.2651	16.5128	20.4582	0.146089	1.99772	2.7129	1.42444
2::LmxM.15.1500	2	2	5	0.0304064	134.24	AMA(Mø) nonXL	META XL	hypothetical protein, conserved	1.23217	0.938391	1.74846	0	0.0229529	0.217018	0	0.424015	0.587409	0.200113	0.0331287	0.23551	0.402544	1.85347	6.84253	0.131698	0.25034	1.23778	24.6932	3.11582	4.4046	3.56631	5.05285	5.00974	14.7691	10.0308	1.60301	2.95741	4.68259	3.75698
2::LmxM.33.4120	2	2	14	0.0304221	20.4644	PCF WC	AMA(LD) XL	hypothetical protein, conserved	1.04169	0.582905	1.35192	1.83031	7.06329	1.6404	0.0310005	1.06927	1.00729	0.215604	0	1.03092	0.020228	0.60586	0.757099	11.8061	1.96287	8.07733	0.437522	0.839175	0.351992	8.59366	7.67111	9.24467	3.12633	5.48615	16.6679	0.962633	4.03151	2.49324
2::LmxM.13.1350;2::LmxM.09.0470;2::LmxM.33.0620	7	6	13	0.0305771	176.062	META WC	META nonXL	hypothetical protein, conserved	3.34195	3.73796	11.3386	1.24734	0.578557	0.0456213	5.19371	0.502601	0.758859	2.5117	0.175364	0.552676	0.191737	0.176965	0	0.0608214	0	0.179699	0.726872	0	0.167048	8.69561	4.22719	1.13495	14.0619	12.8644	15.4202	0.52692	1.97164	9.60918
2::LmxM.36.4450	5	5	21	0.0315333	40.0503	PCF WC	AMA(Mø) XL	mitochondrial intermediate peptidase, putative,metallo-peptidase, Clan MA(E), Family M3	1.30222	5.23187	5.00105	0.721294	1.2496	1.24666	0.513372	0.00998776	0.290753	8.23449	0.171022	1.88252	0.656306	0.400097	0.553508	9.70468	0.29816	1.0214	2.41271	0.212491	0.323424	3.61527	3.02711	25.9631	2.63165	4.20735	6.01933	1.95552	5.82696	5.31608
2::LmxM.23.0370	7	6	45	0.0316317	10.6284	AMA(Mø) WC	PCF nonXL	hypothetical protein, conserved	2.09972	1.07812	0.208272	0.620534	2.02841	0.918189	0.551886	5.73528	4.17338	0.862046	0.91784	2.38742	1.76174	0.116753	0.849751	4.96279	0.360696	5.15339	1.36106	2.69244	2.12782	5.03243	1.79872	3.41347	6.01976	6.01428	7.75712	7.22832	12.6147	9.1537
2::LmxM.22.0230	7	6	12	0.031831	9.26986	PCF XL	AMA(Mø) WC	amino acid permease, putative	8.12051	7.03479	8.05258	2.30598	2.30997	1.88562	5.01807	1.69171	1.50678	1.28807	0.564858	8.8097	2.07864	3.15394	5.12892	1.97002	6.07857	2.16381	3.05165	1.54127	1.14446	3.54866	4.22951	10.0708	0.394374	0.866655	3.48651	1.02003	0.617348	0.866206
2::LmxM.19.1040	6	5	18	0.0321079	14.9463	PCF WC	PCF nonXL	phenylalanyl-tRNA synthetase, putative	3.12408	0.486273	0.929873	0.443946	1.25495	0.797955	3.74942	2.31441	4.95808	0.476021	0.38082	12.8987	0.267749	0.103889	1.11877	3.46216	0.299898	0.542046	7.5679	3.79398	5.35648	6.14021	7.32139	8.81446	4.4192	7.15361	0.656954	4.46226	5.22648	1.47803
2::LmxM.09.1240	3	2	1	0.0321625	2121.54	AMA(Mø) WC	PCF nonXL	hypothetical protein, conserved	2.73927	2.65002	0.671085	14.5254	0.818974	0.500016	5.13406	1.42342	0.106681	6.43949	0	0.714131	0.00319325	0.00460045	0.00348301	0	0.145616	0.0027868	0.474132	0	0.272455	1.99927	21.1519	0.0129906	5.40432	0.845792	10.033	10.1403	10.3949	3.38882
[truncated: 269 more rows]

## Sheet: S2 Table
Label-free Quantification Summary								Normalized Intensity
[truncated: 1,409 more rows]
[truncated: 19 more columns]

## Sheet: S3 Table
PRIMERS FOR RTqPCRs
[truncated: 79 more rows]
